# Supplementary material for: Convergent Evolution among Ruminant-Pathogenic Mycoplasma Involved Extensive Gene Content Changes
Source: Genome Biol Evol. 2018 Aug 8;10(8):2130–9. doi: 10.1093/gbe/evy172 (PMC6117150; doi:10.1093/gbe/evy172)
Supplement: Supplementary Data [file evy172_supp.zip]

Archive with 4 entries (4 files):
- Supp.docx
- Fig.criteria.v03.pdf
- Table.genes.v04.xlsx
- Table.HGT_Mycoides.v02.xlsx
