# Supplementary material for: Convergent Evolution among Ruminant-Pathogenic Mycoplasma Involved Extensive Gene Content Changes
Source: Genome Biol Evol. 2018 Aug 8;10(8):2130–9. doi: 10.1093/gbe/evy172 (PMC6117150; doi:10.1093/gbe/evy172)
Supplement: Supplementary Data [file evy172_supp.zip › Table.genes.v04.xlsx]

## Sheet: all
Cluster	Genome	Locus	Contig	Order	Start	End	Size	Strand	Gene	Product
0	Amul	G319_RS0100370	NZ_AXXW01000005	66	67513	68973	1461	-1	NA	hypothetical protein
0	Amul	G319_RS0102090	NZ_AXXW01000006	141	155373	157199	1827	1	NA	ABC transporter ATP-binding protein
0	Amul	G319_RS0102095	NZ_AXXW01000006	142	157360	159177	1818	1	NA	ABC transporter ATP-binding protein
0	Amul	G319_RS0102100	NZ_AXXW01000006	143	159327	161150	1824	1	NA	ABC transporter ATP-binding protein
0	Amul	G319_RS0103720	NZ_KI519557	150	157647	159485	1839	1	NA	ABC transporter ATP-binding protein
0	Mecha	L864_RS0101230	NZ_JAEI01000013	17	21598	23544	1947	-1	NA	ABC transporter ATP-binding protein
0	Mecha	L864_RS0102515	NZ_JAEI01000016	36	35602	37455	1854	1	NA	hypothetical protein
0	Mecha	L864_RS04175	NZ_JAEI01000016	17	13049	14887	1839	1	NA	ABC transporter ATP-binding protein
0	Mecha	L864_RS04180	NZ_JAEI01000016	18	14898	16718	1821	1	NA	ABC transporter ATP-binding protein
0	Megra	T314_RS0100600	NZ_JNJC01000001	100	121710	123668	1959	-1	NA	ABC transporter ATP-binding protein
0	Megra	T314_RS0102315	NZ_JNJC01000006	20	18113	19957	1845	1	NA	ABC transporter ATP-binding protein
0	Megra	T314_RS0102320	NZ_JNJC01000006	21	19968	21800	1833	1	NA	ABC transporter ATP-binding protein
0	Mepho	T347_RS0100980	NZ_JNJI01000002	189	206168	208000	1833	-1	NA	ABC transporter ATP-binding protein
0	Mepho	T347_RS0100985	NZ_JNJI01000002	190	208149	210059	1911	-1	NA	hypothetical protein
0	Mepho	T347_RS0102485	NZ_JNJI01000004	42	55219	57078	1860	-1	NA	ABC transporter ATP-binding protein
0	Mesei	L872_RS0101745	NZ_KI912485	66	65018	66889	1872	1	NA	ABC transporter ATP-binding protein
0	Mesei	L872_RS0103665	NZ_KI912486	129	132712	134553	1842	-1	NA	ABC transporter ATP-binding protein
0	Mesei	L872_RS0103670	NZ_KI912486	130	134749	136575	1827	-1	NA	ABC transporter ATP-binding protein
0	Mesei	L872_RS0103675	NZ_KI912486	131	136828	138636	1809	-1	NA	hypothetical protein
0	Mesei	L872_RS04785	NZ_KI912486	128	130869	132695	1827	-1	NA	ABC transporter ATP-binding protein
0	Mesyr	T346_RS0100320	NZ_JMKV01000001	62	62122	63984	1863	1	NA	ABC transporter ATP-binding protein
0	Mesyr	T346_RS0102140	NZ_JMKV01000002	135	162768	164534	1767	1	NA	hypothetical protein
0	Mesyr	T346_RS0102145	NZ_JMKV01000002	136	164812	166629	1818	1	NA	ABC transporter ATP-binding protein
0	Mesyr	T346_RS0102175	NZ_JMKV01000002	141	173562	175382	1821	1	NA	ABC transporter ATP-binding protein
0	Mesyr	T346_RS04215	NZ_JMKV01000002	140	171708	173549	1842	1	NA	ABC transporter ATP-binding protein
0	Myaga	MAG_RS01620	NC_009497	277	369849	371666	1818	-1	NA	ABC transporter ATP-binding protein
0	Myaga	MAG_RS03055	NC_009497	526	694479	696311	1833	-1	NA	ABC transporter permease
0	Mygal	MGA_RS00025	NC_004829	5	6648	8294	1647	1	NA	multidrug ABC transporter
0	Mygen	MG_RS00085	NC_000908	15	17473	19242	1770	1	NA	ABC transporter ATP-binding protein
0	Mymob	MMOB_RS02775	NC_006908	520	635527	637389	1863	-1	NA	hypothetical protein
0	Mypen	MYPE_RS01285	NC_004432	244	304174	305961	1788	1	NA	ABC transporter
0	Mypen	MYPE_RS01290	NC_004432	245	305942	307879	1938	1	NA	ABC transporter ATP-binding protein
0	Mypen	MYPE_RS02160	NC_004432	404	540141	542132	1992	1	NA	ABC transporter ATP-binding protein
0	Mypen	MYPE_RS03895	NC_004432	744	987711	989504	1794	-1	NA	ABC transporter ATP-binding protein
0	Eell	EELLY_v1c00090	entomo01.06.5.1	9	13080	14906	1827	1	NA	ABC transporter ATP-binding protein
0	Eell	EELLY_v1c00100	entomo01.06.5.1	10	14917	16743	1827	1	NA	ABC transporter ATP-binding protein
0	Eell	EELLY_v1c01470	entomo01.06.5.1	146	178147	180084	1938	1	NA	ABC transporter ATP-binding protein
0	Eell	EELLY_v1c03130	entomo01.06.5.1	307	370426	372372	1947	-1	NA	ABC transporter ATP-binding protein
0	Efre	EFREU_v1c01150	entomo02.03.4.1	115	144325	146172	1848	-1	NA	ABC transporter ATP-binding protein
0	Efre	EFREU_v1c03880	entomo02.03.4.1	387	468934	470835	1902	-1	NA	ABC transporter ATP-binding protein
0	Efre	EFREU_v1c05140	entomo02.03.4.1	508	622631	624547	1917	1	NA	ABC transporter ATP-binding protein
0	Elum	ELUMI_v1c06970	entomo03.04.3.1	690	823706	825595	1890	-1	NA	ABC transporter ATP-binding protein
0	Eluc	ELUCI_v1c07700	entomo04.09.3.4	124	155828	157717	1890	-1	NA	ABC transporter ATP-binding protein
0	Emel	EMELA_v1c05610	entomo05.04.4.1	498	527338	529278	1941	-1	NA	ABC transporter ATP-binding protein
0	Emel	EMELA_v1c05870	entomo05.04.4.1	515	547612	549432	1821	-1	NA	ABC transporter ATP-binding protein
0	Emel	EMELA_v1c05880	entomo05.04.4.1	516	549442	551280	1839	-1	NA	ABC transporter ATP-binding protein
0	Emel	EMELA_v1c07400	entomo05.04.4.1	632	675349	677331	1983	-1	NA	ABC transporter ATP-binding protein
0	Esom	ESOMN_v1c01220	entomo06.04.4.1	121	143232	145070	1839	-1	NA	ABC transporter ATP-binding protein
0	Esom	ESOMN_v1c04380	entomo06.04.4.1	434	530112	532019	1908	-1	NA	ABC transporter ATP-binding protein
0	Mycap	MCAP_RS02720	NC_007633	500	646156	648027	1872	-1	NA	ABC transporter ATP-binding protein
0	Meent	MENTO_v1c04440	meso01.03.2.1	438	516204	518036	1833	-1	NA	ABC transporter ATP-binding protein
0	Meent	MENTO_v1c04450	meso01.03.2.1	439	518047	519885	1839	-1	NA	ABC transporter ATP-binding protein
0	Meent	MENTO_v1c05820	meso01.03.2.1	573	688492	690468	1977	-1	NA	ABC transporter ATP-binding protein
0	Melac	MLACT_v1c04070	meso02.03.9.1	403	499626	501659	2034	-1	NA	ABC transporter ATP-binding protein
0	Mecor	MCORR_v1c04370	meso03.06.1.1	434	482305	484251	1947	1	NA	ABC transporter ATP-binding protein
0	Mecor	MCORR_v1c05450	meso03.06.1.2	64	75590	77527	1938	1	NA	ABC transporter ATP-binding protein
0	Mecor	MCORR_v1c06980	meso03.06.1.3	39	58033	59865	1833	-1	NA	ABC transporter ATP-binding protein
0	Mecor	MCORR_v1c06990	meso03.06.1.3	40	59876	61702	1827	-1	NA	ABC transporter ATP-binding protein
0	Mecol	MCOLE_v1c04400	meso04.06.0.1	436	500054	501886	1833	-1	NA	ABC transporter ATP-binding protein
0	Mecol	MCOLE_v1c04410	meso04.06.0.1	437	501897	503735	1839	-1	NA	ABC transporter ATP-binding protein
0	Mecol	MCOLE_v1c05570	meso04.06.0.1	551	642058	644031	1974	-1	NA	ABC transporter ATP-binding protein
0	Metab	MTABA_v1c04790	meso05.06.1.1	469	557059	558891	1833	-1	NA	ABC transporter ATP-binding protein
0	Metab	MTABA_v1c04800	meso05.06.1.1	470	558902	560740	1839	-1	NA	ABC transporter ATP-binding protein
0	Metab	MTABA_v1c05840	meso05.06.1.1	568	679122	681059	1938	-1	NA	ABC transporter ATP-binding protein
0	Meflo	Mfl422	NC_006055	424	493558	495390	1833	-1	NA	multidrug ABC transporter
0	Meflo	Mfl423	NC_006055	425	495401	497245	1845	-1	NA	multidrug ABC transporter
0	Meflo	Mfl534	NC_006055	534	630503	632482	1980	-1	NA	multidrug/protein/lipid ABC transporter ATP-binding component
0	Mylea	MSB_RS02725	NC_014751	513	648495	650366	1872	-1	NA	ABC transporter ATP-binding protein
0	Myput	MPUT_RS01720	NC_015946	319	407057	408931	1875	1	NA	ABC transporter ATP-binding protein
0	Mymyc	MSC_0434	NC_005364	409	487991	489862	1872	1	abc	ABC transporter ATP-binding protein/permease
0	Myyea	MYE_RS01650	NZ_CP007520	323	390286	392157	1872	1	NA	ABC transporter ATP-binding protein
0	Skun	SKUN_RS02090	NZ_CP010899	358	385395	387302	1908	1	NA	ABC transporter ATP-binding protein
0	Scul	SCULI_v1c03500	CP006681	350	381406	383445	2040	1	NA	ABC transporter ATP-binding protein
0	Scul	SCULI_v1c04750	CP006681	475	528090	529796	1707	-1	NA	ABC transporter ATP-binding protein
0	Ssab	SSABA_v1c02060	CP006934	206	240599	242470	1872	1	NA	ABC transporter ATP-binding protein/permease
0	Ssab	SSABA_v1c02760	CP006934	276	304288	306264	1977	1	NA	ABC transporter ATP-binding protein/permease
0	Ssab	SSABA_v1c05420	CP006934	537	618488	620323	1836	-1	NA	ABC transporter ATP-binding protein/permease
0	Ssab	SSABA_v1c08770	CP006934	864	998582	1000522	1941	-1	NA	ABC transporter ATP-binding protein/permease
0	Sapi	SAPIS_v1c00770	CP006682	75	81598	83469	1872	1	NA	ABC transporter ATP-binding protein
0	Sapi	SAPIS_v1c03280	CP006682	325	371667	373685	2019	1	NA	ABC transporter ATP-binding protein
0	Sapi	SAPIS_v1c07530	CP006682	749	894933	896738	1806	-1	NA	ABC transporter ATP-binding protein
0	Seri	SERIO_v1c07110	CP011856	667	774396	776333	1938	-1	NA	ABC transporter ATP-binding protein/permease
0	Seri	SERIO_v1c10590	CP011856	1007	1156801	1158705	1905	-1	NA	ABC transporter ATP-binding protein/permease
0	Schr	SCHRY_v1c06060	CP005077	597	667242	669203	1962	-1	NA	ABC transporter ATP-binding protein
0	Schr	SCHRY_v1c06260	CP005077	615	687092	688993	1902	-1	NA	ABC transporter ATP-binding protein
0	Schr	SCHRY_v1c07990	CP005077	788	873047	874939	1893	-1	NA	ATP-binding cassette, subfamily B, bacterial
1	Amul	G319_RS0102060	NZ_AXXW01000006	135	144924	146828	1905	1	gyrB	DNA gyrase subunit B
1	Amul	G319_RS0104345	NZ_KI519557	269	300120	302063	1944	-1	gyrB	DNA topoisomerase IV subunit B
1	Mecha	L864_RS0102660	NZ_JAEI01000017	12	17439	19382	1944	-1	gyrB	DNA topoisomerase IV subunit B
1	Mecha	L864_RS0103825	NZ_KI912502	169	201198	203105	1908	-1	gyrB	DNA gyrase subunit B
1	Megra	T314_RS0101380	NZ_JNJC01000001	253	289703	291610	1908	1	gyrB	DNA gyrase subunit B
1	Megra	T314_RS0103245	NZ_KL370789	95	123801	125762	1962	1	gyrB	DNA topoisomerase IV subunit B
1	Mepho	T347_RS0101005	NZ_JNJI01000002	194	214422	216341	1920	-1	gyrB	DNA gyrase subunit B
1	Mepho	T347_RS0101795	NZ_JNJI01000003	14	16195	18129	1935	1	gyrB	DNA topoisomerase IV subunit B
1	Mesei	L872_RS0102405	NZ_KI912485	195	229598	231553	1956	-1	gyrB	DNA topoisomerase IV subunit B
1	Mesei	L872_RS0103700	NZ_KI912486	136	143707	145611	1905	-1	gyrB	DNA gyrase subunit B
1	Mesyr	T346_RS0100840	NZ_JMKV01000001	164	193103	195058	1956	-1	gyrB	DNA topoisomerase IV subunit B
1	Mesyr	T346_RS0102105	NZ_JMKV01000002	128	150814	152718	1905	1	gyrB	DNA gyrase subunit B
1	Myaga	MAG_RS00900	NC_009497	159	211978	213903	1926	1	gyrB	DNA topoisomerase IV subunit B
1	Myaga	MAG_RS03775	NC_009497	655	854497	856464	1968	1	gyrB	DNA gyrase subunit B
1	Mygal	MGA_RS02410	NC_004829	438	585069	586970	1902	-1	gyrB	DNA topoisomerase IV subunit B
1	Mygal	MGA_RS04040	NC_004829	745	1008494	1010440	1947	-1	gyrB	DNA gyrase subunit B
1	Mygen	MG_RS00015	NC_000908	3	2845	4797	1953	1	gyrB	DNA gyrase subunit B
1	Mygen	MG_RS01150	NC_000908	221	240323	242224	1902	1	gyrB	DNA topoisomerase IV subunit B
1	Myhyo	MHJ_RS00150	NC_007295	30	36335	38263	1929	-1	gyrB	DNA topoisomerase IV subunit B
1	Myhyo	MHJ_RS00600	NC_007295	109	143633	145552	1920	-1	gyrB	DNA gyrase subunit B
1	Mymob	MMOB_RS00550	NC_006908	106	133204	135147	1944	-1	gyrB	DNA gyrase subunit B
1	Mymob	MMOB_RS02100	NC_006908	395	477620	479536	1917	-1	gyrB	DNA topoisomerase IV subunit B
1	Mypen	MYPE_RS00020	NC_004432	4	3002	4951	1950	1	gyrB	DNA gyrase subunit B
1	Mypen	MYPE_RS03365	NC_004432	640	828439	830334	1896	-1	gyrB	DNA topoisomerase IV subunit B
1	Eell	EELLY_v1c02710	entomo01.06.5.1	265	322684	324609	1926	-1	parE	DNA topoisomerase IV subunit B
1	Eell	EELLY_v1c04750	entomo01.06.5.1	469	542690	544597	1908	-1	gyrB	DNA gyrase subunit B
1	Efre	EFREU_v1c00060	entomo02.03.4.1	6	7583	9490	1908	1	gyrB	DNA gyrase subunit B
1	Efre	EFREU_v1c02960	entomo02.03.4.1	295	346779	348767	1989	1	parE	DNA topoisomerase IV subunit B
1	Elum	ELUMI_v1c01730	entomo03.04.3.1	169	208752	210677	1926	1	gyrB	DNA gyrase subunit B
1	Elum	ELUMI_v1c05890	entomo03.04.3.1	582	684024	685967	1944	1	parE	DNA topoisomerase IV subunit B
1	Eluc	ELUCI_v1c01960	entomo04.09.3.1	192	232847	234772	1926	1	gyrB	DNA gyrase subunit B
1	Eluc	ELUCI_v1c06570	entomo04.09.3.4	11	9482	11449	1968	1	parE	DNA topoisomerase IV subunit B
1	Emel	EMELA_v1c00100	entomo05.04.4.1	8	6804	8711	1908	1	gyrB	DNA gyrase subunit B
1	Emel	EMELA_v1c04550	entomo05.04.4.1	401	416359	418302	1944	1	parE	DNA topoisomerase IV subunit B
1	Esom	ESOMN_v1c00080	entomo06.04.4.1	8	7340	9244	1905	1	gyrB	DNA gyrase subunit B
1	Esom	ESOMN_v1c03440	entomo06.04.4.1	340	412462	414411	1950	1	parE	DNA topoisomerase IV subunit B
1	Mycap	MCAP_RS00225	NC_007633	37	51336	53240	1905	-1	gyrB	DNA gyrase subunit B
1	Mycap	MCAP_RS02310	NC_007633	423	546186	548117	1932	-1	gyrB	DNA topoisomerase IV subunit B
1	Meent	MENTO_v1c00060	meso01.03.2.1	6	5287	7194	1908	1	gyrB	DNA gyrase subunit B
1	Meent	MENTO_v1c03230	meso01.03.2.1	318	367829	369772	1944	1	parE	DNA topoisomerase IV subunit B
1	Melac	MLACT_v1c00050	meso02.03.9.1	5	4533	6452	1920	1	gyrB	DNA gyrase subunit B
1	Melac	MLACT_v1c02970	meso02.03.9.1	293	363257	365191	1935	1	parE	DNA topoisomerase IV subunit B
1	Mecor	MCORR_v1c03050	meso03.06.1.1	302	336489	338396	1908	1	gyrB	DNA gyrase subunit B
1	Mecor	MCORR_v1c06710	meso03.06.1.3	13	20590	22515	1926	-1	parE	DNA topoisomerase IV subunit B
1	Mecol	MCOLE_v1c00100	meso04.06.0.1	8	9532	11439	1908	1	gyrB	DNA gyrase subunit B
1	Mecol	MCOLE_v1c03270	meso04.06.0.1	324	367787	369730	1944	1	parE	DNA topoisomerase IV subunit B
1	Metab	MTABA_v1c00090	meso05.06.1.1	9	9541	11448	1908	1	gyrB	DNA gyrase subunit B
1	Metab	MTABA_v1c03290	meso05.06.1.1	324	374034	375977	1944	1	parE	DNA topoisomerase IV subunit B
1	Meflo	Mfl006	NC_006055	6	5302	7209	1908	1	NA	DNA gyrase subunit B
1	Meflo	Mfl309	NC_006055	309	356072	358015	1944	1	NA	DNA topoisomerase IV subunit B
1	Mylea	MSB_RS00400	NC_014751	75	90461	92365	1905	-1	gyrB	DNA gyrase subunit B
1	Mylea	MSB_RS02295	NC_014751	430	548630	550561	1932	-1	gyrB	DNA topoisomerase IV subunit B
1	Myput	MPUT_RS00030	NC_015946	5	4745	6649	1905	1	gyrB	DNA gyrase subunit B
1	Myput	MPUT_RS02085	NC_015946	393	481886	483823	1938	-1	gyrB	DNA topoisomerase IV subunit B
1	Mymyc	MSC_0006	NC_005364	6	5607	7511	1905	1	gyrB	DNA gyrase subunit B
1	Mymyc	MSC_0510	NC_005364	485	578876	580807	1932	1	parE	DNA topoisomerase IV subunit B
1	Myyea	MYE_RS00030	NZ_CP007520	6	5812	7716	1905	1	gyrB	DNA gyrase subunit B
1	Myyea	MYE_RS01775	NZ_CP007520	347	418301	420238	1938	1	gyrB	DNA topoisomerase IV subunit B
1	Skun	SKUN_RS00015	NZ_CP010899	3	2869	4788	1920	1	gyrB	DNA gyrase subunit B
1	Skun	SKUN_RS04630	NZ_CP010899	781	838969	840906	1938	-1	gyrB	DNA topoisomerase IV subunit B
1	Scul	SCULI_v1c00030	CP006681	3	2623	4524	1902	1	gyrB	DNA gyrase subunit B
1	Scul	SCULI_v1c05120	CP006681	512	570056	571996	1941	1	parE	DNA topoisomerase IV subunit B
1	Ssab	SSABA_v1c00030	CP006934	3	2759	4660	1902	1	gyrB	DNA gyrase subunit B
1	Ssab	SSABA_v1c05330	CP006934	528	605815	607752	1938	-1	parE	DNA topoisomerase IV subunit B
1	Sapi	SAPIS_v1c00030	CP006682	3	2649	4550	1902	1	gyrB	DNA gyrase subunit B
1	Sapi	SAPIS_v1c05370	CP006682	533	647281	649221	1941	1	parE	DNA topoisomerase IV subunit B
1	Seri	SERIO_v1c00030	CP011856	3	2820	4742	1923	1	gyrB	DNA gyrase subunit B
1	Seri	SERIO_v1c05930	CP011856	556	634870	636810	1941	1	parE	DNA topoisomerase IV subunit B
1	Schr	SCHRY_v1c00030	CP005077	3	3019	4938	1920	1	gyrB	DNA gyrase subunit B
1	Schr	SCHRY_v1c05100	CP005077	501	563785	565725	1941	-1	parE	DNA topoisomerase IV subunit B
2	Amul	G319_RS04655	NZ_AXXW01000007	18	14469	15902	1434	-1	NA	hypothetical protein
2	Amul	G319_RS04945	NZ_KI519557	71	78227	79774	1548	1	NA	hypothetical protein
2	Mecha	L864_RS03970	NZ_JAEI01000001	1	2676	3776	1101	-1	NA	hypothetical protein
2	Mesei	L872_RS0102355	NZ_KI912485	185	210369	211175	807	-1	NA	hypothetical protein
2	Mesei	L872_RS04885	NZ_KI912485	1	156	1607	1452	1	NA	hypothetical protein
2	Myaga	MAG_RS00685	NC_009497	120	149970	151253	1284	-1	NA	hypothetical protein
2	Myaga	MAG_RS00690	NC_009497	121	151499	152932	1434	-1	NA	hypothetical protein
2	Eell	EELLY_v1c00010	entomo01.06.5.1	1	180	7505	7326	1	NA	putative cell-wall-anchored protein SasA
2	Eell	EELLY_v1c00900	entomo01.06.5.1	89	108325	109926	1602	-1	NA	hypothetical protein
2	Eell	EELLY_v1c00910	entomo01.06.5.1	90	110135	113374	3240	-1	NA	hypothetical protein
2	Eell	EELLY_v1c01010	entomo01.06.5.1	100	125009	129130	4122	1	NA	hypothetical protein
2	Eell	EELLY_v1c02580	entomo01.06.5.1	252	302810	304864	2055	-1	NA	hypothetical protein
2	Eell	EELLY_v1c07960	entomo01.06.5.1	781	886906	887949	1044	1	NA	hypothetical protein
2	Eell	EELLY_v1c07970	entomo01.06.5.2	1	176	2326	2151	1	NA	hypothetical protein
2	Eell	EELLY_v1c08010	entomo01.06.5.3	3	2700	4694	1995	-1	NA	hypothetical protein
2	Efre	EFREU_v1c04050	entomo02.03.4.1	404	484859	488242	3384	-1	NA	hypothetical protein
2	Elum	ELUMI_v1c04120	entomo03.04.3.1	407	506202	507815	1614	-1	NA	hypothetical protein
2	Elum	ELUMI_v1c06840	entomo03.04.3.1	677	806977	810195	3219	-1	NA	hypothetical protein
2	Elum	ELUMI_v1c08250	entomo03.04.3.1	817	957216	959444	2229	1	NA	hypothetical protein
2	Eluc	ELUCI_v1c00170	entomo04.09.3.1	17	22827	25949	3123	-1	NA	hypothetical protein
2	Eluc	ELUCI_v1c01570	entomo04.09.3.1	155	194257	195900	1644	-1	NA	hypothetical protein
2	Eluc	ELUCI_v1c04420	entomo04.09.3.1	437	516692	518980	2289	1	NA	hypothetical protein
2	Eluc	ELUCI_v1c06130	entomo04.09.3.2	145	154481	156280	1800	-1	NA	hypothetical protein
2	Emel	EMELA_v1c06220	entomo05.04.4.1	536	571681	572088	408	-1	NA	hypothetical protein
2	Esom	ESOMN_v1c02470	entomo06.04.4.1	245	279930	282053	2124	1	NA	hypothetical protein
2	Esom	ESOMN_v1c06770	entomo06.04.4.1	673	790505	793042	2538	-1	NA	hypothetical protein
2	Mycap	MCAP_RS01570	NC_007633	286	373077	374006	930	-1	NA	hypothetical protein
2	Mycap	MCAP_RS01575	NC_007633	287	374061	374963	903	-1	NA	hypothetical protein
2	Mycap	MCAP_RS01580	NC_007633	288	375026	375997	972	-1	NA	hypothetical protein
2	Mycap	MCAP_RS03150	NC_007633	578	747406	748809	1404	1	NA	hypothetical protein
2	Mecor	MCORR_v1c00010	meso03.06.1.1	1	2729	10858	8130	-1	NA	Bacterial surface protein 26-residue repeat
2	Mecor	MCORR_v1c06560	meso03.06.1.2	174	213018	214679	1662	-1	NA	hypothetical protein
2	Mecor	MCORR_v1c06570	meso03.06.1.2	175	214818	216767	1950	-1	NA	hypothetical protein
2	Mecor	MCORR_v1c06590	meso03.06.1.3	1	585	2801	2217	-1	NA	Bacterial surface protein 26-residue repeat
2	Mecor	MCORR_v1c07050	meso03.06.1.3	46	66551	75220	8670	-1	NA	hypothetical protein
2	Mecor	MCORR_v1c07060	meso03.06.1.3	47	76338	82601	6264	-1	NA	hypothetical protein
2	Mecol	MCOLE_v1c05680	meso04.06.0.1	562	650735	652627	1893	-1	NA	hypothetical protein
2	Mecol	MCOLE_v1c05690	meso04.06.0.1	563	653570	655663	2094	-1	NA	hypothetical protein
2	Metab	MTABA_v1c03490	meso05.06.1.1	344	403214	406225	3012	1	lppQ	prolipoprotein Q
2	Meflo	Mfl446	NC_006055	447	524857	527580	2724	-1	NA	membrane-associated lipoprotein
2	Mylea	MSB_RS00285	NC_014751	53	65934	66776	843	-1	NA	hypothetical protein
2	Mylea	MSB_RS02250	NC_014751	421	534217	535863	1647	-1	NA	hypothetical protein
2	Mylea	MSB_RS03110	NC_014751	589	724098	725462	1365	1	NA	hypothetical protein
2	Mylea	MSB_RS04465	NC_014751	824	1000090	1001454	1365	1	NA	membrane protein
2	Myput	MPUT_RS01110	NC_015946	207	234673	236670	1998	1	NA	PARCEL domain-containing protein
2	Myput	MPUT_RS01115	NC_015946	208	236960	238987	2028	1	NA	hypothetical protein
2	Myput	MPUT_RS01120	NC_015946	209	240982	243249	2268	1	NA	hypothetical protein
2	Myput	MPUT_RS01155	NC_015946	212	250329	252263	1935	1	NA	PARCEL domain-containing protein
2	Myput	MPUT_RS01825	NC_015946	340	427695	429059	1365	-1	NA	PARCEL domain-containing protein
2	Myput	MPUT_RS02615	NC_015946	483	594597	596732	2136	-1	NA	PARCEL domain-containing protein
2	Myput	MPUT_RS02625	NC_015946	485	598819	600747	1929	-1	NA	PARCEL domain-containing protein
2	Myput	MPUT_RS03485	NC_015946	638	815349	816959	1611	-1	NA	PARCEL domain-containing protein
2	Mymyc	MSC_0523	NC_005364	498	597219	598679	1461	1	NA	hypothetical protein
2	Mymyc	MSC_1021	NC_005364	975	1165902	1167239	1338	1	lppQ	prolipoprotein Q
2	Mymyc	MSC_1046	NC_005364	998	1189659	1190996	1338	1	lppQ	prolipoprotein Q
2	Myyea	MYE_RS00730	NZ_CP007520	143	167372	168937	1566	-1	NA	hypothetical protein
2	Myyea	MYE_RS00760	NZ_CP007520	149	180248	181120	873	-1	NA	hypothetical protein
2	Myyea	MYE_RS01770	NZ_CP007520	346	416558	418072	1515	-1	NA	hypothetical protein
2	Myyea	MYE_RS01965	NZ_CP007520	385	461811	463583	1773	-1	NA	hypothetical protein
2	Myyea	MYE_RS02280	NZ_CP007520	449	544413	545720	1308	-1	NA	hypothetical protein
2	Myyea	MYE_RS03960	NZ_CP007520	144	169192	171486	2295	-1	NA	hypothetical protein
2	Myyea	MYE_RS03965	NZ_CP007520	145	172012	174903	2892	1	NA	hypothetical protein
2	Myyea	MYE_RS03970	NZ_CP007520	150	181724	183826	2103	-1	NA	hypothetical protein
2	Myyea	MYE_RS04045	NZ_CP007520	459	556291	558408	2118	-1	NA	hypothetical protein
3	Mygal	MGA_RS01125	NC_004829	198	250845	252776	1932	1	NA	hypothetical protein
3	Mygal	MGA_RS01135	NC_004829	200	255878	256471	594	1	NA	hypothetical protein
3	Mygal	MGA_RS01140	NC_004829	201	256437	257957	1521	1	NA	hypothetical protein
3	Mygal	MGA_RS01145	NC_004829	202	258272	260311	2040	1	NA	hypothetical protein
3	Mygal	MGA_RS01150	NC_004829	203	260640	262661	2022	1	NA	hypothetical protein
3	Mygal	MGA_RS01155	NC_004829	204	262985	265081	2097	1	NA	hypothetical protein
3	Mygal	MGA_RS01160	NC_004829	205	265430	267433	2004	1	NA	hypothetical protein
3	Mygal	MGA_RS01165	NC_004829	206	267769	269823	2055	1	NA	hypothetical protein
3	Mygal	MGA_RS01170	NC_004829	207	270093	270668	576	1	NA	hypothetical protein
3	Mygal	MGA_RS01175	NC_004829	208	270634	272154	1521	1	NA	hypothetical protein
3	Mygal	MGA_RS01180	NC_004829	209	272460	274499	2040	1	NA	hypothetical protein
3	Mygal	MGA_RS01185	NC_004829	210	274828	276849	2022	1	NA	hypothetical protein
3	Mygal	MGA_RS01190	NC_004829	211	277173	279269	2097	1	NA	hypothetical protein
3	Mygal	MGA_RS01195	NC_004829	212	279603	281606	2004	1	NA	hypothetical protein
3	Mygal	MGA_RS01200	NC_004829	213	281939	284005	2067	1	NA	hypothetical protein
3	Mygal	MGA_RS01205	NC_004829	214	284291	286423	2133	1	NA	hypothetical protein
3	Mygal	MGA_RS01215	NC_004829	216	289504	291576	2073	1	NA	hypothetical protein
3	Mygal	MGA_RS01220	NC_004829	217	291871	293976	2106	1	NA	hypothetical protein
3	Mygal	MGA_RS01970	NC_004829	354	476289	476927	639	1	NA	hypothetical protein
3	Mygal	MGA_RS01975	NC_004829	355	476966	477895	930	1	NA	hypothetical protein
3	Mygal	MGA_RS01980	NC_004829	356	478037	478297	261	1	NA	hypothetical protein
3	Mygal	MGA_RS01985	NC_004829	357	478464	480296	1833	1	NA	hypothetical protein
3	Mygal	MGA_RS01990	NC_004829	358	480652	482838	2187	1	NA	hypothetical protein
3	Mygal	MGA_RS01995	NC_004829	359	483197	485419	2223	1	NA	hypothetical protein
3	Mygal	MGA_RS02000	NC_004829	360	485761	487695	1935	1	NA	hypothetical protein
3	Mygal	MGA_RS02005	NC_004829	361	488037	490148	2112	1	NA	hypothetical protein
3	Mygal	MGA_RS02010	NC_004829	362	490472	492517	2046	1	NA	hypothetical protein
3	Mygal	MGA_RS02015	NC_004829	363	492856	494841	1986	1	NA	hypothetical protein
3	Mygal	MGA_RS02020	NC_004829	364	495169	497274	2106	1	NA	hypothetical protein
3	Mygal	MGA_RS02025	NC_004829	365	497646	499574	1929	1	NA	hypothetical protein
3	Mygal	MGA_RS02030	NC_004829	366	499484	499717	234	1	NA	hypothetical protein
3	Mygal	MGA_RS02035	NC_004829	367	500057	502192	2136	1	NA	hypothetical protein
3	Mygal	MGA_RS02040	NC_004829	368	502532	504568	2037	1	NA	hypothetical protein
3	Mygal	MGA_RS02050	NC_004829	370	505245	507095	1851	1	NA	hypothetical protein
3	Mygal	MGA_RS02430	NC_004829	441	590430	592490	2061	-1	NA	hypothetical protein
3	Mygal	MGA_RS02435	NC_004829	442	592769	594769	2001	-1	NA	hypothetical protein
3	Mygal	MGA_RS02440	NC_004829	443	595069	597117	2049	-1	NA	hypothetical protein
3	Mygal	MGA_RS02445	NC_004829	444	597444	599537	2094	-1	NA	hypothetical protein
3	Mygal	MGA_RS02450	NC_004829	445	599863	600123	261	-1	NA	hypothetical protein
3	Mygal	MGA_RS02455	NC_004829	446	600417	602609	2193	1	NA	hypothetical protein
3	Mygal	MGA_RS02470	NC_004829	449	607029	609215	2187	-1	NA	hypothetical protein
3	Mygal	MGA_RS02475	NC_004829	450	609548	611032	1485	-1	NA	hypothetical protein
3	Mygal	MGA_RS02480	NC_004829	451	611233	611529	297	-1	NA	hypothetical protein
3	Mygal	MGA_RS02615	NC_004829	477	635540	637363	1824	-1	NA	hypothetical protein
3	Mygal	MGA_RS02620	NC_004829	478	637639	639387	1749	-1	NA	hypothetical protein
3	Mygal	MGA_RS03325	NC_004829	610	821570	823510	1941	-1	NA	hypothetical protein
3	Mygal	MGA_RS03330	NC_004829	611	823899	825836	1938	-1	NA	hypothetical protein
3	Mygal	MGA_RS03335	NC_004829	612	826201	828405	2205	-1	NA	hypothetical protein
3	Mygal	MGA_RS03340	NC_004829	613	828738	830864	2127	-1	NA	hypothetical protein
3	Mygal	MGA_RS03345	NC_004829	614	831150	833216	2067	-1	NA	hypothetical protein
3	Mygal	MGA_RS03350	NC_004829	615	833559	835529	1971	-1	NA	hypothetical protein
3	Mygal	MGA_RS03355	NC_004829	616	835840	837918	2079	-1	NA	hypothetical protein
3	Mygal	MGA_RS03360	NC_004829	617	838235	840358	2124	-1	NA	hypothetical protein
4	Amul	G319_RS0101250	NZ_AXXW01000005	234	263194	263871	678	-1	NA	hypothetical protein
4	Amul	G319_RS04530	NZ_AXXW01000005	231	259355	260224	870	-1	NA	hypothetical protein
4	Mecha	L864_RS0102440	NZ_JAEI01000016	21	18020	18742	723	1	NA	hypothetical protein
4	Mesei	L872_RS0100950	NZ_JAED01000010	5	5799	6551	753	1	NA	hypothetical protein
4	Mesei	L872_RS04750	NZ_KI912486	67	65598	66410	813	-1	NA	hypothetical protein
4	Mesyr	T346_RS0100930	NZ_JMKV01000001	181	215279	216058	780	-1	NA	hypothetical protein
4	Mesyr	T346_RS04240	NZ_JMKV01000002	193	236780	237592	813	1	NA	hypothetical protein
4	Myaga	MAG_RS02350	NC_009497	400	540526	541230	705	1	NA	multidrug ABC transporter ATP-binding protein
4	Mygal	MGA_RS00525	NC_004829	102	130139	130843	705	1	NA	multidrug ABC transporter ATP-binding protein
4	Mygal	MGA_RS02190	NC_004829	397	535095	536045	951	1	NA	ABC transporter ATP-binding protein
4	Mypen	MYPE_RS01875	NC_004432	352	459060	460013	954	1	NA	ABC transporter ATP-binding protein
4	Eell	EELLY_v1c04100	entomo01.06.5.1	404	471234	471980	747	1	NA	ABC transporter ATP-binding protein
4	Efre	EFREU_v1c04580	entomo02.03.4.1	457	549727	550434	708	-1	NA	ABC transporter ATP-binding protein
4	Elum	ELUMI_v1c02290	entomo03.04.3.1	225	289145	289927	783	1	NA	ABC transporter ATP-binding protein
4	Elum	ELUMI_v1c07410	entomo03.04.3.1	734	859504	860328	825	1	NA	ABC transporter ATP-binding protein
4	Elum	ELUMI_v1c08200	entomo03.04.3.1	812	946667	947380	714	-1	NA	ABC transporter ATP-binding protein
4	Eluc	ELUCI_v1c01210	entomo04.09.3.1	119	153570	154397	828	-1	NA	ABC transporter ATP-binding protein
4	Eluc	ELUCI_v1c04130	entomo04.09.3.1	408	479998	480702	705	1	NA	ABC transporter ATP-binding protein
4	Eluc	ELUCI_v1c07880	entomo04.09.3.4	142	171218	172042	825	-1	NA	ABC transporter ATP-binding protein
4	Esom	ESOMN_v1c01200	entomo06.04.4.1	119	140886	141605	720	1	NA	ABC transporter ATP-binding protein
4	Mycap	MCAP_RS03990	NC_007633	727	919631	920335	705	-1	NA	multidrug ABC transporter ATP-binding protein
4	Melac	MLACT_v1c01250	meso02.03.9.1	122	162046	162780	735	-1	NA	ABC transporter ATP-binding protein
4	Melac	MLACT_v1c05330	meso02.03.9.1	529	657264	658016	753	-1	NA	ABC transporter ATP-binding protein
4	Mecor	MCORR_v1c03660	meso03.06.1.1	363	408230	408976	747	-1	NA	ABC transporter ATP-binding protein
4	Metab	MTABA_v1c03410	meso05.06.1.1	336	390517	391314	798	-1	NA	ABC transporter ATP-binding protein
4	Mylea	MSB_RS03890	NC_014751	720	870994	871698	705	-1	NA	multidrug ABC transporter ATP-binding protein
4	Mylea	MSB_RS04080	NC_014751	755	913191	913895	705	-1	NA	multidrug ABC transporter ATP-binding protein
4	Myput	MPUT_RS01180	NC_015946	216	262320	263024	705	1	NA	multidrug ABC transporter ATP-binding protein
4	Myput	MPUT_RS01855	NC_015946	346	435660	436364	705	-1	NA	multidrug ABC transporter ATP-binding protein
4	Mymyc	MSC_0323	NC_005364	310	369395	370099	705	-1	abc	ABC transporter ATP-binding protein
4	Myyea	MYE_RS00140	NZ_CP007520	27	32298	33002	705	-1	NA	multidrug ABC transporter ATP-binding protein
4	Scul	SCULI_v1c01170	CP006681	117	124387	125127	741	1	NA	ABC transporter ATP-binding protein
4	Scul	SCULI_v1c01190	CP006681	119	127065	127823	759	1	NA	ABC transporter ATP-binding protein
4	Scul	SCULI_v1c02040	CP006681	204	235146	235883	738	1	NA	ABC transporter ATP-binding protein
4	Scul	SCULI_v1c04810	CP006681	481	536305	537033	729	1	NA	ABC transporter ATP-binding protein
4	Scul	SCULI_v1c05390	CP006681	539	599425	600165	741	1	bcrA	ABC-2 type transport system ATP-binding protein
4	Scul	SCULI_v1c06930	CP006681	693	770036	770770	735	-1	NA	ABC transporter ATP-binding protein
4	Scul	SCULI_v1c08360	CP006681	835	923838	924581	744	-1	NA	ABC transporter ATP-binding protein
4	Ssab	SSABA_v1c03760	CP006934	373	421942	422679	738	1	NA	ABC transporter ATP-binding protein
4	Ssab	SSABA_v1c03790	CP006934	376	424703	425458	756	-1	yhcH	ABC transporter ATP-binding protein
4	Ssab	SSABA_v1c09070	CP006934	894	1038932	1039669	738	-1	NA	iron complex transport system ATP-binding protein
4	Ssab	SSABA_v1c09100	CP006934	897	1043374	1044108	735	1	NA	ABC transporter ATP-binding protein
4	Sapi	SAPIS_v1c01010	CP006682	99	113947	114705	759	1	NA	ABC transporter ATP-binding protein
4	Sapi	SAPIS_v1c01670	CP006682	164	202821	203558	738	1	NA	ABC transporter ATP-binding protein
4	Sapi	SAPIS_v1c03860	CP006682	383	449378	450127	750	1	NA	ABC transporter ATP-binding protein
4	Seri	SERIO_v1c04120	CP011856	383	431136	432017	882	1	NA	ABC transporter ATP-binding protein
4	Seri	SERIO_v1c05750	CP011856	538	610077	610829	753	-1	NA	ABC transporter ATP-binding protein
4	Seri	SERIO_v1c08260	CP011856	778	896130	897125	996	-1	NA	ABC transporter ATP-binding protein
4	Schr	SCHRY_v1c02640	CP005077	262	279949	280701	753	1	NA	ABC transporter ATP-binding protein
4	Schr	SCHRY_v1c03380	CP005077	336	371213	372208	996	1	yhcH	ABC transporter ATP-binding protein
4	Schr	SCHRY_v1c06810	CP005077	670	751165	751896	732	-1	NA	ABC-2 type transport system ATP-binding protein
4	Schr	SCHRY_v1c09920	CP005077	977	1083589	1084326	738	-1	NA	antibiotic transport system ATP-binding protein
5	Amul	G319_RS0101115	NZ_AXXW01000005	207	229523	232201	2679	-1	NA	magnesium transporter
5	Amul	G319_RS0103015	NZ_KI519557	16	17753	20545	2793	1	NA	magnesium-translocating P-type ATPase
5	Mecha	L864_RS0102190	NZ_JAEI01000015	42	43853	46510	2658	-1	NA	magnesium-translocating P-type ATPase
5	Megra	T314_RS0100345	NZ_JNJC01000001	63	70197	72857	2661	-1	NA	magnesium-translocating P-type ATPase
5	Mepho	T347_RS0100840	NZ_JNJI01000002	161	173831	176512	2682	-1	NA	magnesium transporter
5	Mepho	T347_RS0103435	NZ_JNJI01000006	52	57049	59883	2835	-1	NA	magnesium-translocating P-type ATPase
5	Mesei	L872_RS0100300	NZ_JAED01000007	34	40954	43749	2796	1	NA	magnesium-translocating P-type ATPase
5	Mesei	L872_RS0103405	NZ_KI912486	78	76841	79513	2673	-1	NA	magnesium transporter
5	Mesyr	T346_RS0102390	NZ_JMKV01000002	184	225007	227679	2673	1	NA	magnesium transporter
5	Mesyr	T346_RS0103650	NZ_JMKV01000004	65	78113	80902	2790	-1	NA	magnesium-translocating P-type ATPase
5	Myaga	MAG_RS03805	NC_009497	660	859198	861906	2709	-1	NA	magnesium-translocating P-type ATPase
5	Eell	EELLY_v1c00710	entomo01.06.5.1	70	86174	88834	2661	1	mgtA	Mg(2+) transport ATPase, P-type
5	Eell	EELLY_v1c07680	entomo01.06.5.1	754	854604	857261	2658	-1	mgtA	Mg(2+) transport ATPase, P-type
5	Efre	EFREU_v1c00600	entomo02.03.4.1	60	76207	79026	2820	-1	mgtA	Mg(2+) transport ATPase, P-type
5	Elum	ELUMI_v1c02140	entomo03.04.3.1	210	271519	274182	2664	1	mgtA	Mg(2+) transport ATPase, P-type
5	Elum	ELUMI_v1c08610	entomo03.04.3.1	853	1010801	1013605	2805	-1	mgtA	Mg(2+) transport ATPase, P-type
5	Eluc	ELUCI_v1c02880	entomo04.09.3.1	283	344713	347376	2664	1	mgtA	Mg(2+) transport ATPase, P-type
5	Eluc	ELUCI_v1c08760	entomo04.09.3.6	31	35116	37917	2802	-1	mgtA	Mg(2+) transport ATPase, P-type
5	Emel	EMELA_v1c06940	entomo05.04.4.1	604	630644	633301	2658	-1	mgtA	Mg(2+) transport ATPase, P-type
5	Esom	ESOMN_v1c00360	entomo06.04.4.1	36	43651	46299	2649	1	mgtA	Mg(2+) transport ATPase, P-type
5	Esom	ESOMN_v1c05710	entomo06.04.4.1	567	668180	671002	2823	-1	mgtA	Mg(2+) transport ATPase, P-type
5	Mycap	MCAP_RS00455	NC_007633	81	102390	105218	2829	1	NA	magnesium-translocating P-type ATPase
5	Mycap	MCAP_RS04065	NC_007633	741	936175	938838	2664	-1	NA	magnesium transporter
5	Meent	MENTO_v1c05380	meso01.03.2.1	531	626691	629351	2661	-1	mgtA	Mg(2+) transport ATPase, P-type
5	Melac	MLACT_v1c01260	meso02.03.9.1	123	163217	166045	2829	1	mgtA	Mg(2+) transport ATPase, P-type
5	Mecor	MCORR_v1c00140	meso03.06.1.1	14	22723	25380	2658	1	mgtA	Mg(2+) transport ATPase, P-type
5	Mecor	MCORR_v1c04760	meso03.06.1.1	473	532080	534740	2661	1	mgtA	Mg(2+) transport ATPase, P-type
5	Mecol	MCOLE_v1c05150	meso04.06.0.1	510	588352	591009	2658	-1	mgtA	Mg(2+) transport ATPase, P-type
5	Metab	MTABA_v1c05410	meso05.06.1.1	527	625788	628448	2661	-1	mgtA	Mg(2+) transport ATPase, P-type
5	Meflo	Mfl496	NC_006055	497	580623	583283	2661	-1	NA	Mg2+ transport ATPase
5	Mylea	MSB_RS00660	NC_014751	122	148918	151746	2829	1	NA	magnesium-translocating P-type ATPase
5	Mylea	MSB_RS04165	NC_014751	772	929639	932302	2664	-1	NA	magnesium transporter
5	Myput	MPUT_RS02905	NC_015946	540	682105	684936	2832	-1	NA	magnesium-translocating P-type ATPase
5	Myput	MPUT_RS03440	NC_015946	630	802578	805223	2646	-1	NA	magnesium transporter
5	Mymyc	MSC_0868	NC_005364	828	987496	990324	2829	-1	mgtA	P-type Mg(2+) transport ATPase
5	Mymyc	MSC_0881	NC_005364	841	1003571	1005505	1935	-1	mgtA	magnesium ABC transporter ATPase
5	Mymyc	MSC_0907	NC_005364	866	1029536	1032268	2733	1	mgtA	P-type Mg(2+) transport ATPase
5	Myyea	MYE_RS02880	NZ_CP007520	566	676599	679427	2829	-1	NA	magnesium-translocating P-type ATPase
5	Myyea	MYE_RS03825	NZ_CP007520	724	865816	868461	2646	-1	NA	magnesium transporter
5	Skun	SKUN_RS06420	NZ_CP010899	1081	1191819	1194551	2733	-1	NA	magnesium-translocating P-type ATPase
5	Scul	SCULI_v1c01600	CP006681	160	183021	185723	2703	1	mgtA	Mg(2+) transport ATPase, P-type
5	Ssab	SSABA_v1c00240	CP006934	24	24832	27519	2688	1	mgtA1	Mg(2+) transport ATPase, P-type
5	Ssab	SSABA_v1c05370	CP006934	532	610062	612737	2676	-1	mgtA2	Mg(2+) transport ATPase, P-type
5	Sapi	SAPIS_v1c01260	CP006682	123	147787	150492	2706	1	mgtA	Mg(2+) transport ATPase, P-type
5	Seri	SERIO_v1c03910	CP011856	363	401408	404131	2724	1	NA	Mg(2+) transport ATPase, P-type
5	Seri	SERIO_v1c10840	CP011856	1029	1184649	1187348	2700	-1	mgtA	Mg(2+) transport ATPase, P-type
5	Schr	SCHRY_v1c06050	CP005077	596	664449	667163	2715	-1	mgtA1	Mg(2+) transport ATPase, P-type
5	Schr	SCHRY_v1c07440	CP005077	733	815658	818360	2703	-1	mgtA2	Mg(2+) transport ATPase, P-type
5	Schr	SCHRY_v1c08590	CP005077	845	944892	947621	2730	-1	mgtA3	Mg(2+) transport ATPase, P-type
6	Amul	G319_RS0100880	NZ_AXXW01000005	161	175199	176560	1362	-1	NA	peptidase M17
6	Mecha	L864_RS0103425	NZ_KI912502	93	93743	95086	1344	-1	NA	peptidase M17
6	Mecha	L864_RS0103430	NZ_KI912502	94	95181	96524	1344	-1	NA	peptidase M17
6	Megra	T314_RS0102485	NZ_JNJC01000007	9	8586	9929	1344	-1	NA	peptidase M17
6	Megra	T314_RS0102490	NZ_JNJC01000007	10	10021	11367	1347	-1	NA	peptidase M17
6	Mepho	T347_RS0100685	NZ_JNJI01000002	130	137524	138879	1356	-1	NA	peptidase M17
6	Mesei	L872_RS0103175	NZ_KI912486	32	23857	25206	1350	-1	NA	peptidase M17
6	Mesyr	T346_RS0102610	NZ_JMKV01000002	228	278712	280061	1350	1	NA	peptidase M17
6	Myaga	MAG_RS03000	NC_009497	516	680333	681691	1359	-1	NA	peptidase M17
6	Myaga	MAG_RS03570	NC_009497	620	816809	818179	1371	-1	NA	peptidase M17
6	Mygal	MGA_RS02605	NC_004829	475	632752	634089	1338	-1	NA	leucyl aminopeptidase
6	Mygen	MG_RS02380	NC_000908	430	493624	494967	1344	-1	NA	cytosol aminopeptidase
6	Myhyo	MHJ_RS02470	NC_007295	454	584676	586055	1380	-1	NA	leucyl aminopeptidase
6	Mymob	MMOB_RS00945	NC_006908	181	237643	238995	1353	-1	NA	leucyl aminopeptidase
6	Mymob	MMOB_RS02510	NC_006908	473	580755	582134	1380	-1	NA	peptidase M17
6	Mypen	MYPE_RS04605	NC_004432	882	1202326	1203678	1353	-1	NA	leucyl aminopeptidase
6	Eell	EELLY_v1c05370	entomo01.06.5.1	530	612691	614049	1359	1	pepA	leucyl aminopeptidase
6	Efre	EFREU_v1c01110	entomo02.03.4.1	111	139389	140750	1362	1	pepA	leucyl aminopeptidase
6	Elum	ELUMI_v1c02580	entomo03.04.3.1	254	322818	324167	1350	1	pepA	leucyl aminopeptidase
6	Eluc	ELUCI_v1c03420	entomo04.09.3.1	337	407237	408586	1350	1	pepA	leucyl aminopeptidase
6	Emel	EMELA_v1c00940	entomo05.04.4.1	82	99147	100493	1347	1	pepA	leucyl aminopeptidase
6	Emel	EMELA_v1c00950	entomo05.04.4.1	83	100583	101926	1344	1	pepA	leucyl aminopeptidase
6	Esom	ESOMN_v1c01170	entomo06.04.4.1	116	136626	137978	1353	1	pepA	leucyl aminopeptidase
6	Mycap	MCAP_RS00795	NC_007633	145	189469	190824	1356	1	NA	peptidase M17
6	Mycap	MCAP_RS00985	NC_007633	179	237118	238473	1356	-1	NA	peptidase M17
6	Meent	MENTO_v1c00720	meso01.03.2.1	70	94687	96033	1347	1	pepA	leucyl aminopeptidase
6	Meent	MENTO_v1c00730	meso01.03.2.1	71	96125	97468	1344	1	pepA	leucyl aminopeptidase
6	Melac	MLACT_v1c06150	meso02.03.9.1	611	735093	736460	1368	-1	pepA	leucyl aminopeptidase
6	Melac	MLACT_v1c06200	meso02.03.9.1	616	741179	742552	1374	-1	pepA	leucyl aminopeptidase
6	Mecor	MCORR_v1c02360	meso03.06.1.1	233	258399	259757	1359	-1	pepA	leucyl aminopeptidase
6	Mecol	MCOLE_v1c00810	meso04.06.0.1	79	102751	104097	1347	1	pepA	leucyl aminopeptidase
6	Mecol	MCOLE_v1c00820	meso04.06.0.1	80	104189	105532	1344	1	pepA	leucyl aminopeptidase
6	Metab	MTABA_v1c00710	meso05.06.1.1	69	86863	88209	1347	1	pepA	leucyl aminopeptidase
6	Metab	MTABA_v1c00720	meso05.06.1.1	70	88300	89643	1344	1	pepA	leucyl aminopeptidase
6	Meflo	Mfl070	NC_006055	70	90315	91661	1347	1	NA	cytosol aminopeptidase
6	Meflo	Mfl071	NC_006055	71	91753	93096	1344	1	NA	cytosol aminopeptidase
6	Mylea	MSB_RS01005	NC_014751	189	237665	239020	1356	1	NA	peptidase M17
6	Mylea	MSB_RS01145	NC_014751	216	280468	281823	1356	-1	NA	peptidase M17
6	Myput	MPUT_RS03140	NC_015946	573	729060	730421	1362	1	NA	peptidase M17
6	Mymyc	MSC_0163	NC_005364	155	190007	191362	1356	1	pepA	leucyl aminopeptidase
6	Mymyc	MSC_0235	NC_005364	224	268611	269552	942	1	pepA	leucyl aminopeptidase
6	Myyea	MYE_RS00515	NZ_CP007520	100	122146	123504	1359	1	NA	peptidase M17
6	Skun	SKUN_RS06415	NZ_CP010899	1080	1190396	1191748	1353	1	NA	peptidase M17
6	Scul	SCULI_v1c10010	CP006681	1000	1102077	1103411	1335	-1	pepA	leucyl aminopeptidase
6	Ssab	SSABA_v1c01940	CP006934	194	227266	228615	1350	1	pepA1	leucyl aminopeptidase
6	Sapi	SAPIS_v1c09450	CP006682	941	1103234	1104574	1341	-1	pepA	leucyl aminopeptidase
6	Seri	SERIO_v1c01670	CP011856	152	172955	174307	1353	-1	pepA	leucyl aminopeptidase
6	Schr	SCHRY_v1c08430	CP005077	831	924502	925848	1347	1	pepA	leucyl aminopeptidase
7	Mygal	MGA_RS01590	NC_004829	284	387261	388307	1047	1	NA	transposase
7	Myhyo	MHJ_RS01680	NC_007295	310	377193	378719	1527	-1	NA	IS4 family transposase
7	Myhyo	MHJ_RS01775	NC_007295	328	396657	398183	1527	-1	NA	IS4 family transposase
7	Myhyo	MHJ_RS02345	NC_007295	433	535164	536690	1527	1	NA	IS4 family transposase
7	Myhyo	MHJ_RS02630	NC_007295	485	622467	623993	1527	1	NA	IS4 family transposase
7	Myhyo	MHJ_RS02750	NC_007295	509	663045	664571	1527	1	NA	IS4 family transposase
7	Myhyo	MHJ_RS02860	NC_007295	531	696785	698311	1527	-1	NA	IS4 family transposase
7	Myhyo	MHJ_RS02915	NC_007295	541	709745	711271	1527	-1	NA	IS4 family transposase
7	Myhyo	MHJ_RS02990	NC_007295	556	729434	730960	1527	1	NA	IS4 family transposase
7	Mymyc	MSC_0038	NC_005364	38	47780	49453	1674	1	tnp	IS1634BT transposase
7	Mymyc	MSC_0060	NC_005364	60	69594	71267	1674	1	tnp	IS1634BK transposase
7	Mymyc	MSC_0070	NC_005364	70	80179	81702	1524	-1	tnp	IS1634BA transposase
7	Mymyc	MSC_0074	NC_005364	73	88758	90431	1674	1	tnp	IS1634BV transposase
7	Mymyc	MSC_0097	NC_005364	96	115276	116949	1674	1	tnp	IS1634BO transposase
7	Mymyc	MSC_0098	NC_005364	97	117662	119335	1674	-1	tnp	IS1634AP transposase
7	Mymyc	MSC_0168	NC_005364	160	196693	198366	1674	1	tnp	IS1634BZ transposase
7	Mymyc	MSC_0172	NC_005364	164	200977	202650	1674	1	tnp	IS1634BP transposase
7	Mymyc	MSC_0245	NC_005364	233	278430	279950	1521	1	tnp	IS1634AC transposase
7	Mymyc	MSC_0249	NC_005364	237	284174	285847	1674	1	tnp	IS1634AG transposase
7	Mymyc	MSC_0332	NC_005364	319	380077	381750	1674	-1	tnp	IS1634AW transposase
7	Mymyc	MSC_0342	NC_005364	326	391128	392801	1674	1	tnp	IS1634BR transposase
7	Mymyc	MSC_0363	NC_005364	347	414742	416415	1674	-1	tnp	IS1634AE transposase
7	Mymyc	MSC_0520	NC_005364	495	592950	594623	1674	-1	tnp	IS1634AD transposase
7	Mymyc	MSC_0538	NC_005364	511	611283	612956	1674	-1	tnp	IS1634AB transposase
7	Mymyc	MSC_0551	NC_005364	524	626291	627964	1674	-1	tnp	IS1634AA transposase
7	Mymyc	MSC_0602	NC_005364	572	683271	684944	1674	1	tnp	IS1634CA transposase
7	Mymyc	MSC_0605	NC_005364	574	686876	688549	1674	-1	tnp	IS1634BH transposase
7	Mymyc	MSC_0672	NC_005364	639	768960	770633	1674	-1	tnp	IS1634AS transposase
7	Mymyc	MSC_0685	NC_005364	651	787643	789316	1674	-1	tnp	IS1634BL transposase
7	Mymyc	MSC_0697	NC_005364	663	799711	801234	1524	1	tnp	IS1634BM transposase
7	Mymyc	MSC_0785	NC_005364	751	886378	888051	1674	1	tnp	IS1634AM transposase
7	Mymyc	MSC_0797	NC_005364	761	898542	900215	1674	-1	tnp	IS1634AU transposase
7	Mymyc	MSC_0802	NC_005364	766	905712	907385	1674	-1	tnp	IS1634AY transposase
7	Mymyc	MSC_0814	NC_005364	777	922863	924536	1674	1	tnp	IS1634CHBZ transposase
7	Mymyc	MSC_0822	NC_005364	785	934367	936040	1674	1	tnp	IS1634CI transposase
7	Mymyc	MSC_0859	NC_005364	819	976699	978372	1674	1	tnp	IS1634AL transposase
7	Mymyc	MSC_0862	NC_005364	822	982422	984095	1674	-1	tnp	IS1634AX transposase
7	Mymyc	MSC_0871	NC_005364	831	991858	993531	1674	-1	tnp	IS1634CE transposase
7	Mymyc	MSC_0876	NC_005364	836	998605	1000278	1674	-1	tnp	IS1634AZ transposase
7	Mymyc	MSC_0921	NC_005364	879	1045726	1047315	1590	-1	tnp	IS1634CD transposase
7	Mymyc	MSC_0934	NC_005364	891	1059446	1061119	1674	-1	tnp	IS1634BY transposase
7	Mymyc	MSC_0969	NC_005364	926	1105433	1107106	1674	-1	tnp	IS1634BQ transposase
7	Mymyc	MSC_0976	NC_005364	933	1113135	1114808	1674	-1	tnp	IS1634BN transposase
7	Mymyc	MSC_0981	NC_005364	938	1119052	1120725	1674	1	tnp	IS1634AV transposase
7	Mymyc	MSC_0989	NC_005364	946	1128034	1129707	1674	-1	tnp	IS1634CB transposase
7	Mymyc	MSC_1003	NC_005364	958	1139675	1141348	1674	1	tnp	IS1634BG transposase
7	Mymyc	MSC_1011	NC_005364	965	1155085	1156758	1674	1	tnp	IS1634BX transposase
7	Mymyc	MSC_1036	NC_005364	988	1178842	1180515	1674	1	tnp	IS1634CM transposase
8	Amul	G319_RS0103325	NZ_KI519557	76	84662	86527	1866	1	NA	ABC transporter ATP-binding protein
8	Mecha	L864_RS0103295	NZ_KI912502	68	67994	69850	1857	-1	NA	ABC transporter ATP-binding protein
8	Megra	T314_RS0101900	NZ_JNJC01000004	69	68796	70649	1854	-1	NA	ABC transporter ATP-binding protein
8	Megra	T314_RS0102015	NZ_JNJC01000005	14	20906	22861	1956	1	NA	hypothetical protein
8	Mepho	T347_RS0103225	NZ_JNJI01000006	13	13421	15286	1866	-1	NA	ABC transporter ATP-binding protein
8	Mesei	L872_RS0101460	NZ_KI912485	10	10764	12635	1872	1	NA	ABC transporter ATP-binding protein
8	Mesyr	T346_RS0100040	NZ_JMKV01000001	7	10843	12711	1869	1	NA	ABC transporter ATP-binding protein
8	Mesyr	T346_RS0103180	NZ_JMKV01000003	81	97549	99486	1938	1	NA	hypothetical protein
8	Myaga	MAG_RS00175	NC_009497	30	32960	34294	1335	-1	NA	ABC transporter ATP-binding protein
8	Myaga	MAG_RS00555	NC_009497	98	118701	121103	2403	1	NA	peptide ABC transporter ATP-binding protein
8	Mygal	MGA_RS02915	NC_004829	534	707645	710164	2520	-1	NA	peptide ABC transporter ATP-binding protein
8	Mygal	MGA_RS02940	NC_004829	538	717083	718450	1368	-1	NA	ABC transporter ATP-binding protein
8	Mygen	MG_RS00450	NC_000908	87	106660	109206	2547	1	NA	oligopeptide transport ATP-binding protein OppF
8	Myhyo	MHJ_RS01145	NC_007295	212	239325	240656	1332	1	NA	ABC transporter ATP-binding protein
8	Myhyo	MHJ_RS02660	NC_007295	491	638850	641174	2325	-1	NA	peptide ABC transporter ATP-binding protein
8	Mymob	MMOB_RS02425	NC_006908	459	554792	557068	2277	-1	NA	peptide ABC transporter ATP-binding protein
8	Mypen	MYPE_RS04510	NC_004432	863	1176983	1179358	2376	-1	NA	peptide ABC transporter ATP-binding protein
8	Mypen	MYPE_RS05415	NC_004432	544	700280	702856	2577	-1	NA	oligopeptide transport ATP-binding protein OppF
8	Eell	EELLY_v1c00700	entomo01.06.5.1	69	84203	85981	1779	1	oppF	oligopeptide ABC transporter ATP-binding protein
8	Eell	EELLY_v1c04250	entomo01.06.5.1	419	487986	489935	1950	-1	oppF	oligopeptide ABC transporter ATP-binding protein
8	Efre	EFREU_v1c05380	entomo02.03.4.1	532	650343	652262	1920	-1	oppF	oligopeptide ABC transporter ATP-binding protein
8	Elum	ELUMI_v1c07680	entomo03.04.3.1	761	886521	888371	1851	-1	oppF	oligopeptide ABC transporter ATP-binding protein
8	Eluc	ELUCI_v1c00640	entomo04.09.3.1	62	79969	81816	1848	1	oppF	oligopeptide ABC transporter ATP-binding protein
8	Emel	EMELA_v1c01210	entomo05.04.4.1	109	125815	127668	1854	1	oppF	oligopeptide ABC transporter ATP-binding protein
8	Esom	ESOMN_v1c05060	entomo06.04.4.1	502	598824	600680	1857	-1	oppF	oligopeptide ABC transporter ATP-binding protein
8	Mycap	MCAP_RS00610	NC_007633	111	145029	146357	1329	1	NA	ABC transporter ATP-binding protein
8	Mycap	MCAP_RS00830	NC_007633	151	199848	201725	1878	1	NA	ABC transporter ATP-binding protein
8	Meent	MENTO_v1c00990	meso01.03.2.1	97	121273	123126	1854	1	oppF	oligopeptide ABC transporter ATP-binding protein
8	Melac	MLACT_v1c04830	meso02.03.9.1	479	587764	589746	1983	-1	oppF	oligopeptide ABC transporter ATP-binding protein
8	Mecor	MCORR_v1c03530	meso03.06.1.1	350	391674	393683	2010	1	oppF	oligopeptide ABC transporter ATP-binding protein
8	Mecor	MCORR_v1c04750	meso03.06.1.1	472	529928	531886	1959	1	oppF	oligopeptide ABC transporter ATP-binding protein
8	Mecol	MCOLE_v1c01110	meso04.06.0.1	109	132796	134649	1854	1	oppF	oligopeptide ABC transporter ATP-binding protein
8	Metab	MTABA_v1c01030	meso05.06.1.1	99	116771	118624	1854	1	oppF	oligopeptide ABC transporter ATP-binding protein
8	Meflo	Mfl097	NC_006055	97	118640	120493	1854	1	NA	oligopeptide ABC transporter ATP-binding protein
8	Mylea	MSB_RS00800	NC_014751	149	187049	188377	1329	1	NA	ABC transporter ATP-binding protein
8	Mylea	MSB_RS01040	NC_014751	195	248137	250005	1869	1	NA	ABC transporter ATP-binding protein
8	Myput	MPUT_RS03175	NC_015946	580	739834	741681	1848	-1	NA	ABC transporter ATP-binding protein
8	Mymyc	MSC_0183	NC_005364	175	214673	216553	1881	1	oppF	oligopeptide ABC transporter ATP-binding protein
8	Mymyc	MSC_0968	NC_005364	925	1103969	1105303	1335	1	oppF	oligopeptide ABC transporter ATP-binding protein
8	Mymyc	MSC_0975	NC_005364	932	1112073	1113035	963	1	oppF	oligopeptide ABC transporter permease
8	Mymyc	MSC_0983	NC_005364	940	1121742	1122701	960	1	oppF	oligopeptide ABC transporter ATP-binding protein
8	Myyea	MYE_RS00455	NZ_CP007520	88	103487	105331	1845	1	NA	ABC transporter ATP-binding protein
8	Skun	SKUN_RS03880	NZ_CP010899	656	695539	697773	2235	-1	NA	peptide ABC transporter ATP-binding protein
8	Scul	SCULI_v1c07760	CP006681	776	859700	861850	2151	-1	oppF	oligopeptide ABC transporter ATP-binding protein
8	Ssab	SSABA_v1c07810	CP006934	771	882097	884118	2022	-1	oppF	oligopeptide ABC transporter ATP-binding protein
8	Sapi	SAPIS_v1c07410	CP006682	737	878627	880804	2178	-1	oppF	oligopeptide ABC transporter ATP-binding protein
8	Schr	SCHRY_v1c04080	CP005077	403	451480	453729	2250	1	oppF	oligopeptide ABC transporter ATP-binding protein
9	Mypen	MYPE_RS01365	NC_004432	260	335914	337473	1560	1	NA	P35 lipoprotein
9	Mypen	MYPE_RS01370	NC_004432	261	337750	339306	1557	1	NA	hypothetical protein
9	Mypen	MYPE_RS01400	NC_004432	267	352719	353825	1107	1	NA	hypothetical protein
9	Mypen	MYPE_RS01405	NC_004432	268	354128	355279	1152	1	NA	hypothetical protein
9	Mypen	MYPE_RS03370	NC_004432	641	831015	832199	1185	-1	NA	hypothetical protein
9	Mypen	MYPE_RS03380	NC_004432	642	833955	835139	1185	-1	NA	hypothetical protein
9	Mypen	MYPE_RS03385	NC_004432	643	835456	835935	480	-1	NA	hypothetical protein
9	Mypen	MYPE_RS03390	NC_004432	644	836106	836645	540	-1	NA	hypothetical protein
9	Mypen	MYPE_RS03395	NC_004432	645	836957	838117	1161	-1	NA	hypothetical protein
9	Mypen	MYPE_RS03400	NC_004432	646	838407	839543	1137	-1	NA	hypothetical protein
9	Mypen	MYPE_RS03405	NC_004432	647	839924	840985	1062	-1	NA	hypothetical protein
9	Mypen	MYPE_RS03410	NC_004432	648	841270	842445	1176	-1	NA	hypothetical protein
9	Mypen	MYPE_RS03415	NC_004432	649	842735	843859	1125	-1	NA	hypothetical protein
9	Mypen	MYPE_RS03420	NC_004432	650	844164	845363	1200	-1	NA	hypothetical protein
9	Mypen	MYPE_RS03425	NC_004432	651	845665	846762	1098	-1	NA	hypothetical protein
9	Mypen	MYPE_RS03445	NC_004432	655	850970	852142	1173	-1	NA	hypothetical protein
9	Mypen	MYPE_RS03450	NC_004432	656	852586	853752	1167	-1	NA	hypothetical protein
9	Mypen	MYPE_RS03455	NC_004432	657	854049	855209	1161	-1	NA	hypothetical protein
9	Mypen	MYPE_RS03460	NC_004432	658	855889	857058	1170	-1	NA	hypothetical protein
9	Mypen	MYPE_RS03465	NC_004432	659	857352	858488	1137	-1	NA	hypothetical protein
9	Mypen	MYPE_RS03470	NC_004432	660	858786	859937	1152	-1	NA	hypothetical protein
9	Mypen	MYPE_RS03475	NC_004432	661	860232	861398	1167	-1	NA	hypothetical protein
9	Mypen	MYPE_RS03485	NC_004432	663	862483	863619	1137	-1	NA	hypothetical protein
9	Mypen	MYPE_RS03490	NC_004432	664	863908	865074	1167	-1	NA	hypothetical protein
9	Mypen	MYPE_RS03495	NC_004432	665	865362	866516	1155	-1	NA	hypothetical protein
9	Mypen	MYPE_RS03500	NC_004432	666	866864	867925	1062	-1	NA	hypothetical protein
9	Mypen	MYPE_RS03505	NC_004432	667	868230	869384	1155	-1	NA	hypothetical protein
9	Mypen	MYPE_RS03520	NC_004432	670	871412	872563	1152	-1	NA	hypothetical protein
9	Mypen	MYPE_RS03530	NC_004432	672	874612	875742	1131	-1	NA	lipoprotein p33
9	Mypen	MYPE_RS03535	NC_004432	673	876041	877129	1089	-1	NA	lipoprotein p35
9	Mypen	MYPE_RS03540	NC_004432	674	877416	878543	1128	-1	NA	hypothetical protein
9	Mypen	MYPE_RS03545	NC_004432	675	878839	879924	1086	-1	NA	hypothetical protein
9	Mypen	MYPE_RS03550	NC_004432	676	880225	881313	1089	-1	NA	hypothetical protein
9	Mypen	MYPE_RS03640	NC_004432	694	918826	920919	2094	-1	NA	hypothetical protein
9	Mypen	MYPE_RS03645	NC_004432	695	921310	922656	1347	-1	NA	signal-peptide-less P35 lipoprotein
9	Mypen	MYPE_RS03650	NC_004432	696	922739	923353	615	-1	NA	signal-peptide-less P35 lipoprotein
9	Mypen	MYPE_RS03655	NC_004432	697	923612	925753	2142	-1	NA	hypothetical protein
9	Mypen	MYPE_RS03660	NC_004432	698	925987	928065	2079	-1	NA	hypothetical protein
9	Mypen	MYPE_RS03665	NC_004432	699	928473	929957	1485	-1	NA	signal-peptide-less P35 lipoprotein
9	Mypen	MYPE_RS03670	NC_004432	700	930370	932427	2058	-1	NA	hypothetical protein
9	Mypen	MYPE_RS03790	NC_004432	723	966342	967895	1554	-1	NA	hypothetical protein
9	Mypen	MYPE_RS03810	NC_004432	727	970527	971624	1098	-1	NA	hypothetical protein
9	Mypen	MYPE_RS03815	NC_004432	728	971999	973144	1146	-1	NA	hypothetical protein
9	Mypen	MYPE_RS03820	NC_004432	729	973092	973550	459	-1	NA	hypothetical protein
9	Mypen	MYPE_RS03825	NC_004432	730	973865	975013	1149	-1	NA	hypothetical protein
9	Mypen	MYPE_RS05445	NC_004432	671	872868	874187	1320	-1	NA	P35 lipoprotein
10	Amul	G319_RS04540	NZ_AXXW01000005	245	273439	276330	2892	-1	NA	hypothetical protein
10	Mecha	L864_RS0100975	NZ_JAEI01000010	174	202034	204955	2922	-1	NA	ATPase
10	Megra	T314_RS0103500	NZ_KL370789	141	186079	188985	2907	-1	NA	ATPase
10	Mepho	T347_RS0102215	NZ_JNJI01000003	94	103698	106559	2862	-1	NA	ATPase
10	Mesei	L872_RS0102030	NZ_KI912485	123	138601	141510	2910	1	NA	ATPase
10	Mesei	L872_RS04775	NZ_KI912486	117	118831	121740	2910	-1	NA	hypothetical protein
10	Mesyr	T346_RS0100585	NZ_JMKV01000001	114	131045	133948	2904	1	NA	ATPase
10	Mesyr	T346_RS04220	NZ_JMKV01000002	151	183844	186756	2913	1	NA	hypothetical protein
10	Myaga	MAG_RS02340	NC_009497	398	535674	538412	2739	1	NA	cation transporter
10	Mygal	MGA_RS01425	NC_004829	253	350236	353025	2790	1	NA	ATPase
10	Mygen	MG_RS00405	NC_000908	78	91924	94548	2625	1	NA	magnesium-transporting ATPase
10	Myhyo	MHJ_RS01405	NC_007295	262	308129	310744	2616	-1	NA	metal ABC transporter ATPase
10	Mypen	MYPE_RS01110	NC_004432	211	266507	269338	2832	1	NA	ATPase
10	Mypen	MYPE_RS01685	NC_004432	323	427486	430041	2556	1	NA	hypothetical protein
10	Eell	EELLY_v1c02170	entomo01.06.5.1	211	255671	258541	2871	1	ctp	cation-transporting ATPase
10	Efre	EFREU_v1c00620	entomo02.03.4.1	62	79353	82286	2934	-1	ctp	cation-transporting ATPase
10	Efre	EFREU_v1c03410	entomo02.03.4.1	340	402346	405141	2796	-1	ctp	cation-transporting ATPase
10	Elum	ELUMI_v1c02110	entomo03.04.3.1	207	265134	267917	2784	-1	ctp	cation-transporting ATPase
10	Elum	ELUMI_v1c06270	entomo03.04.3.1	620	724454	727342	2889	-1	ctp	cation-transporting ATPase
10	Eluc	ELUCI_v1c02810	entomo04.09.3.1	276	334383	337160	2778	-1	ctp	cation-transporting ATPase
10	Eluc	ELUCI_v1c07120	entomo04.09.3.4	66	79490	82390	2901	-1	ctp	cation-transporting ATPase
10	Emel	EMELA_v1c04990	entomo05.04.4.1	442	462204	465119	2916	-1	ctp	cation-transporting ATPase
10	Esom	ESOMN_v1c03890	entomo06.04.4.1	385	468938	471811	2874	-1	ctp	cation-transporting ATPase
10	Mycap	MCAP_RS01235	NC_007633	229	298176	301091	2916	-1	NA	ATPase
10	Meent	MENTO_v1c03690	meso01.03.2.1	364	431076	433991	2916	-1	ctp	cation-transporting ATPase
10	Melac	MLACT_v1c03550	meso02.03.9.1	351	428627	431563	2937	-1	ctp	cation-transporting ATPase
10	Mecor	MCORR_v1c06160	meso03.06.1.2	134	156258	159128	2871	1	ctp	cation-transporting ATPase
10	Mecol	MCOLE_v1c03670	meso04.06.0.1	364	418140	421055	2916	-1	ctp	cation-transporting ATPase
10	Metab	MTABA_v1c03970	meso05.06.1.1	390	461813	464728	2916	-1	ctp	cation-transporting ATPase
10	Meflo	Mfl356	NC_006055	356	415514	418429	2916	-1	NA	Mg2+ transport ATPase
10	Mylea	MSB_RS01430	NC_014751	270	346344	349253	2910	-1	NA	ATPase
10	Myput	MPUT_RS02095	NC_015946	395	486906	489809	2904	-1	NA	ATPase
10	Mymyc	MSC_0289	NC_005364	277	329289	332195	2907	-1	ctp	cation-transporting ATPase
10	Myyea	MYE_RS01995	NZ_CP007520	390	468359	471277	2919	-1	NA	ATPase
10	Skun	SKUN_RS04505	NZ_CP010899	762	817057	819879	2823	-1	NA	ATPase
10	Scul	SCULI_v1c01340	CP006681	134	146574	149345	2772	1	ctp1	cation-transporting ATPase
10	Scul	SCULI_v1c06050	CP006681	605	667311	670190	2880	-1	ctp2	cation-transporting ATPase
10	Ssab	SSABA_v1c00580	CP006934	58	61678	64575	2898	1	ctp1	cation-transporting ATPase
10	Ssab	SSABA_v1c04720	CP006934	467	541044	543923	2880	1	ctp2	cation-transporting ATPase
10	Sapi	SAPIS_v1c02680	CP006682	265	315123	317882	2760	1	ctp1	cation-transporting ATPase
10	Sapi	SAPIS_v1c06480	CP006682	644	768651	771530	2880	-1	ctp2	cation-transporting ATPase
10	Seri	SERIO_v1c12080	CP011856	1149	1328254	1330911	2658	-1	NA	cation-transporting ATPase
10	Schr	SCHRY_v1c10010	CP005077	986	1094947	1097610	2664	-1	ctp	cation-transporting ATPase
11	Amul	G319_RS0101975	NZ_AXXW01000006	118	126610	127509	900	1	NA	ABC transporter ATP-binding protein
11	Mecha	L864_RS0102380	NZ_JAEI01000016	9	5959	6891	933	1	NA	ABC transporter ATP-binding protein
11	Megra	T314_RS0102260	NZ_JNJC01000006	9	6197	7096	900	1	NA	hypothetical protein
11	Mepho	T347_RS0100125	NZ_JNJI01000002	24	28518	29222	705	-1	NA	multidrug ABC transporter ATP-binding protein
11	Mepho	T347_RS0102565	NZ_JNJI01000004	58	68057	68767	711	-1	NA	multidrug ABC transporter ATP-binding protein
11	Mepho	T347_RS0102750	NZ_JNJI01000005	1	823	1530	708	1	NA	multidrug ABC transporter ATP-binding protein
11	Mesei	L872_RS0100925	NZ_JAED01000010	2	1550	2440	891	-1	NA	ABC transporter ATP-binding protein
11	Mesei	L872_RS0102795	NZ_KI912485	271	323279	324184	906	-1	NA	ABC transporter ATP-binding protein
11	Mesyr	T346_RS0101170	NZ_JMKV01000001	226	265514	266410	897	-1	NA	ABC transporter ATP-binding protein
11	Mesyr	T346_RS0102950	NZ_JMKV01000003	38	42756	43643	888	-1	NA	ABC transporter ATP-binding protein
11	Efre	EFREU_v1c00120	entomo02.03.4.1	12	16615	17523	909	1	NA	ABC transporter ATP-binding protein
11	Efre	EFREU_v1c01170	entomo02.03.4.1	117	147135	148043	909	-1	NA	ABC transporter ATP-binding protein
11	Elum	ELUMI_v1c00630	entomo03.04.3.1	62	73943	74647	705	1	NA	ABC transporter ATP-binding protein
11	Elum	ELUMI_v1c05500	entomo03.04.3.1	545	637317	638057	741	1	NA	ABC transporter ATP-binding protein
11	Eluc	ELUCI_v1c01020	entomo04.09.3.1	100	124900	125604	705	1	NA	ABC transporter ATP-binding protein
11	Eluc	ELUCI_v1c01940	entomo04.09.3.1	190	230892	231605	714	-1	NA	ABC transporter ATP-binding protein
11	Eluc	ELUCI_v1c06070	entomo04.09.3.2	139	149391	150131	741	1	NA	ABC transporter ATP-binding protein
11	Esom	ESOMN_v1c00320	entomo06.04.4.1	32	38793	39707	915	-1	NA	ABC transporter ATP-binding protein
11	Esom	ESOMN_v1c00850	entomo06.04.4.1	84	99884	100777	894	1	NA	ABC transporter ATP-binding protein
11	Esom	ESOMN_v1c01260	entomo06.04.4.1	125	150066	150779	714	1	NA	ABC transporter ATP-binding protein
11	Esom	ESOMN_v1c06030	entomo06.04.4.1	599	709204	709914	711	1	NA	ABC transporter ATP-binding protein
11	Mycap	MCAP_RS03295	NC_007633	604	780339	781226	888	1	NA	ABC transporter ATP-binding protein
11	Meent	MENTO_v1c02620	meso01.03.2.1	258	289501	290205	705	1	NA	ABC transporter ATP-binding protein
11	Meent	MENTO_v1c04530	meso01.03.2.1	447	529642	530556	915	-1	NA	ABC transporter ATP-binding protein
11	Melac	MLACT_v1c06710	meso02.03.9.1	667	804091	804795	705	-1	NA	ABC transporter ATP-binding protein
11	Mecol	MCOLE_v1c02750	meso04.06.0.1	272	303202	303906	705	1	NA	ABC transporter ATP-binding protein
11	Mecol	MCOLE_v1c04530	meso04.06.0.1	448	516834	517748	915	-1	NA	ABC transporter ATP-binding protein
11	Metab	MTABA_v1c04880	meso05.06.1.1	478	571690	572589	900	-1	NA	ABC transporter ATP-binding protein
11	Meflo	Mfl255	NC_006055	255	284219	284962	744	1	NA	multidrug ABC transporter ATP-binding component
11	Mylea	MSB_RS03280	NC_014751	616	760877	761764	888	1	NA	ABC transporter ATP-binding protein
11	Myput	MPUT_RS00895	NC_015946	168	188766	189668	903	-1	NA	ABC transporter ATP-binding protein
11	Mymyc	MSC_0704	NC_005364	670	807844	808731	888	1	abc	ABC transporter ATP-binding protein
11	Myyea	MYE_RS03295	NZ_CP007520	625	762236	763129	894	1	NA	ABC transporter ATP-binding protein
11	Skun	SKUN_RS05160	NZ_CP010899	872	940710	941615	906	-1	NA	multidrug ABC transporter ATP-binding protein
11	Skun	SKUN_RS07685	NZ_CP010899	1294	1419610	1420518	909	1	NA	multidrug ABC transporter ATP-binding protein
11	Scul	SCULI_v1c01650	CP006681	165	189859	190560	702	1	NA	ABC transporter ATP-binding protein
11	Scul	SCULI_v1c06210	CP006681	621	691564	693384	1821	-1	NA	hypothetical protein
11	Ssab	SSABA_v1c03420	CP006934	339	379762	380466	705	-1	NA	ABC transporter ATP-binding protein
11	Ssab	SSABA_v1c09120	CP006934	899	1045010	1045714	705	1	NA	ABC transporter ATP-binding protein
11	Sapi	SAPIS_v1c03750	CP006682	372	433238	435007	1770	1	NA	hypothetical protein
11	Seri	SERIO_v1c06420	CP011856	604	702837	703742	906	-1	NA	ABC transporter ATP-binding protein
11	Schr	SCHRY_v1c06760	CP005077	665	745315	746220	906	-1	NA	antibiotic transport system ATP-binding protein
11	Schr	SCHRY_v1c09950	CP005077	980	1085852	1086556	705	1	NA	ABC transporter ATP-binding protein
12	Skun	SKUN_RS00075	NZ_CP010899	14	18940	19932	993	-1	NA	hypothetical protein
12	Skun	SKUN_RS01295	NZ_CP010899	235	245094	245675	582	1	NA	hypothetical protein
12	Skun	SKUN_RS01480	NZ_CP010899	261	287002	287202	201	-1	NA	hypothetical protein
12	Skun	SKUN_RS02005	NZ_CP010899	343	373066	373608	543	1	NA	hypothetical protein
12	Skun	SKUN_RS02010	NZ_CP010899	344	373595	373798	204	1	NA	hypothetical protein
12	Skun	SKUN_RS02145	NZ_CP010899	368	403186	403389	204	1	NA	hypothetical protein
12	Skun	SKUN_RS02580	NZ_CP010899	431	471360	471806	447	1	NA	hypothetical protein
12	Skun	SKUN_RS02585	NZ_CP010899	432	472312	472548	237	1	NA	hypothetical protein
12	Skun	SKUN_RS02600	NZ_CP010899	434	475459	475893	435	-1	NA	hypothetical protein
12	Skun	SKUN_RS02605	NZ_CP010899	435	475935	476384	450	-1	NA	hypothetical protein
12	Skun	SKUN_RS02990	NZ_CP010899	500	535401	536342	942	1	NA	hypothetical protein
12	Skun	SKUN_RS03435	NZ_CP010899	576	622049	623032	984	-1	NA	integrase
12	Skun	SKUN_RS03620	NZ_CP010899	611	651250	651531	282	1	NA	hypothetical protein
12	Skun	SKUN_RS03995	NZ_CP010899	673	717700	718674	975	1	NA	integrase
12	Skun	SKUN_RS04125	NZ_CP010899	698	738306	738770	465	1	NA	hypothetical protein
12	Skun	SKUN_RS04130	NZ_CP010899	699	738844	739140	297	1	NA	hypothetical protein
12	Skun	SKUN_RS04230	NZ_CP010899	716	757905	758198	294	-1	NA	hypothetical protein
12	Skun	SKUN_RS04335	NZ_CP010899	733	781367	781762	396	1	NA	hypothetical protein
12	Skun	SKUN_RS04445	NZ_CP010899	750	801351	802334	984	-1	NA	integrase
12	Skun	SKUN_RS04455	NZ_CP010899	752	803276	803575	300	-1	NA	hypothetical protein
12	Skun	SKUN_RS04510	NZ_CP010899	763	820095	820331	237	-1	NA	hypothetical protein
12	Skun	SKUN_RS04515	NZ_CP010899	764	820374	820568	195	-1	NA	hypothetical protein
12	Skun	SKUN_RS04685	NZ_CP010899	792	848357	848842	486	1	NA	hypothetical protein
12	Skun	SKUN_RS05200	NZ_CP010899	880	950234	950467	234	-1	NA	hypothetical protein
12	Skun	SKUN_RS05325	NZ_CP010899	902	978287	978484	198	1	NA	hypothetical protein
12	Skun	SKUN_RS05540	NZ_CP010899	930	1011731	1012279	549	-1	NA	hypothetical protein
12	Skun	SKUN_RS05545	NZ_CP010899	931	1012343	1012561	219	-1	NA	hypothetical protein
12	Skun	SKUN_RS05660	NZ_CP010899	950	1031952	1032935	984	1	NA	integrase
12	Skun	SKUN_RS05925	NZ_CP010899	1000	1085772	1086755	984	1	NA	integrase
12	Skun	SKUN_RS06165	NZ_CP010899	1037	1130735	1130962	228	-1	NA	hypothetical protein
12	Skun	SKUN_RS06315	NZ_CP010899	1064	1163731	1164030	300	1	NA	hypothetical protein
12	Skun	SKUN_RS06440	NZ_CP010899	1084	1197407	1197640	234	-1	NA	hypothetical protein
12	Skun	SKUN_RS06445	NZ_CP010899	1085	1197801	1198028	228	-1	NA	hypothetical protein
12	Skun	SKUN_RS06470	NZ_CP010899	1090	1202131	1202358	228	1	NA	hypothetical protein
12	Skun	SKUN_RS06475	NZ_CP010899	1091	1202461	1202730	270	1	NA	hypothetical protein
12	Skun	SKUN_RS06510	NZ_CP010899	1097	1208705	1209235	531	1	NA	hypothetical protein
12	Skun	SKUN_RS06515	NZ_CP010899	1098	1209174	1209389	216	1	NA	hypothetical protein
12	Skun	SKUN_RS06710	NZ_CP010899	1125	1236358	1237338	981	1	NA	integrase
12	Skun	SKUN_RS06810	NZ_CP010899	1144	1258518	1259093	576	-1	NA	hypothetical protein
12	Skun	SKUN_RS06815	NZ_CP010899	1145	1259094	1259504	411	-1	NA	hypothetical protein
12	Skun	SKUN_RS07365	NZ_CP010899	1236	1357559	1357876	318	1	NA	hypothetical protein
12	Skun	SKUN_RS07545	NZ_CP010899	1268	1396173	1396406	234	1	NA	hypothetical protein
12	Skun	SKUN_RS07855	NZ_CP010899	1325	1457442	1458179	738	1	NA	hypothetical protein
13	Amul	G319_RS0103860	NZ_KI519557	177	191742	196952	5211	1	NA	hypothetical protein
13	Mecha	L864_RS0100555	NZ_JAEI01000010	93	94993	100128	5136	1	NA	hypothetical protein
13	Mecha	L864_RS0100560	NZ_JAEI01000010	94	100228	105384	5157	1	NA	hypothetical protein
13	Megra	T314_RS0102980	NZ_KL370789	44	49765	54828	5064	1	NA	hypothetical protein
13	Megra	T314_RS0102985	NZ_KL370789	45	54924	60101	5178	1	NA	hypothetical protein
13	Mepho	T347_RS0102340	NZ_JNJI01000004	14	18277	23442	5166	-1	NA	hypothetical protein
13	Mesei	L872_RS0101305	NZ_JAED01000012	15	21002	26158	5157	1	NA	hypothetical protein
13	Mesei	L872_RS0101890	NZ_KI912485	95	100820	106150	5331	1	NA	hypothetical protein
13	Mesyr	T346_RS0100465	NZ_JMKV01000001	90	97654	103005	5352	1	NA	hypothetical protein
13	Eell	EELLY_v1c07400	entomo01.06.5.1	726	815307	820373	5067	1	NA	ABC transporter permease
13	Efre	EFREU_v1c03640	entomo02.03.4.1	363	433361	438811	5451	-1	NA	ABC transporter permease
13	Elum	ELUMI_v1c06510	entomo03.04.3.1	644	755336	760765	5430	-1	NA	ABC transporter permease
13	Eluc	ELUCI_v1c07400	entomo04.09.3.4	94	114008	119383	5376	-1	NA	ABC transporter permease
13	Emel	EMELA_v1c02680	entomo05.04.4.1	244	252548	257653	5106	-1	NA	ABC transporter permease
13	Esom	ESOMN_v1c07040	entomo06.04.4.1	700	829130	834559	5430	-1	NA	ABC transporter permease
13	Esom	ESOMN_v1c07060	entomo06.04.4.1	702	837445	842880	5436	-1	NA	ABC transporter permease
13	Mycap	MCAP_RS00110	NC_007633	16	16712	22105	5394	-1	NA	ABC transporter permease
13	Mycap	MCAP_RS01365	NC_007633	254	326350	331674	5325	-1	NA	ABC transporter permease
13	Mycap	MCAP_RS02580	NC_007633	475	609596	614857	5262	-1	NA	ABC transporter permease
13	Meent	MENTO_v1c02680	meso01.03.2.1	264	296680	301737	5058	1	NA	ABC transporter permease
13	Meent	MENTO_v1c02690	meso01.03.2.1	265	301834	307005	5172	1	NA	ABC transporter permease
13	Melac	MLACT_v1c03810	meso02.03.9.1	377	460801	466206	5406	-1	NA	ABC transporter permease
13	Mecor	MCORR_v1c00420	meso03.06.1.1	42	58549	63597	5049	-1	NA	ABC transporter permease
13	Mecol	MCOLE_v1c02810	meso04.06.0.1	278	310367	315424	5058	1	NA	ABC transporter permease
13	Metab	MTABA_v1c02730	meso05.06.1.1	268	297811	302934	5124	1	NA	ABC transporter permease
13	Metab	MTABA_v1c02740	meso05.06.1.1	269	303038	308209	5172	1	NA	ABC transporter permease
13	Meflo	Mfl261	NC_006055	261	291458	296539	5082	1	NA	substrate ABC transporter permease
13	Meflo	Mfl262	NC_006055	262	296634	301808	5175	1	NA	substrate ABC transporter permease
13	Mylea	MSB_RS00115	NC_014751	22	21295	26691	5397	-1	NA	ABC transporter permease
13	Mylea	MSB_RS01555	NC_014751	295	372813	378134	5322	-1	NA	ABC transporter permease
13	Mylea	MSB_RS02570	NC_014751	484	613345	618603	5259	-1	NA	ABC transporter permease
13	Myput	MPUT_RS01570	NC_015946	289	359641	364950	5310	1	NA	ABC transporter permease
13	Myput	MPUT_RS02720	NC_015946	504	629681	635083	5403	1	NA	ABC transporter permease
13	Mymyc	MSC_0033	NC_005364	33	37983	43370	5388	1	NA	permease
13	Mymyc	MSC_0314	NC_005364	302	354475	356316	1842	-1	NA	hypothetical protein
13	Mymyc	MSC_0315	NC_005364	303	356930	359044	2115	-1	NA	permease
13	Mymyc	MSC_0457	NC_005364	432	515414	520678	5265	1	NA	hypothetical protein
13	Myyea	MYE_RS01550	NZ_CP007520	303	360794	366235	5442	1	NA	ABC transporter permease
13	Myyea	MYE_RS02195	NZ_CP007520	430	516739	522153	5415	1	NA	ABC transporter permease
13	Scul	SCULI_v1c03910	CP006681	391	428187	433469	5283	1	NA	ABC transporter permease
13	Ssab	SSABA_v1c04700	CP006934	465	535123	540294	5172	1	NA	efflux ABC transporter, permease protein
13	Sapi	SAPIS_v1c03730	CP006682	370	428636	432442	3807	1	NA	ABC transporter permease
14	Amul	G319_RS0102630	NZ_AXXW01000008	8	10639	11982	1344	1	NA	hypothetical protein
14	Mecha	L864_RS0101655	NZ_JAEI01000014	7	6178	7581	1404	1	NA	hypothetical protein
14	Megra	T314_RS0101265	NZ_JNJC01000001	230	265573	266949	1377	-1	NA	hypothetical protein
14	Mepho	T347_RS0101550	NZ_JNJI01000002	299	337701	339257	1557	1	NA	hypothetical protein
14	Mepho	T347_RS0101570	NZ_JNJI01000002	303	344596	346110	1515	1	NA	hypothetical protein
14	Mesei	L872_RS0101365	NZ_JAED01000013	8	9117	10535	1419	-1	NA	hypothetical protein
14	Mesei	L872_RS0104205	NZ_KI912486	236	252433	253869	1437	1	NA	hypothetical protein
14	Mesyr	T346_RS0103985	NZ_KK365987	10	12624	14039	1416	1	NA	hypothetical protein
14	Mesyr	T346_RS04400	NZ_JMKV01000002	26	37316	38737	1422	-1	NA	hypothetical protein
14	Eell	EELLY_v1c01110	entomo01.06.5.1	110	140269	141861	1593	-1	NA	ribose/galactose ABC transporter substrate-binding protein
14	Efre	EFREU_v1c06200	entomo02.03.4.1	613	739809	741230	1422	-1	NA	ribose/galactose ABC transporter substrate-binding protein
14	Efre	EFREU_v1c06250	entomo02.03.4.1	618	746997	748448	1452	-1	NA	ribose/galactose ABC transporter substrate-binding protein
14	Elum	ELUMI_v1c05440	entomo03.04.3.1	539	627911	629599	1689	1	NA	ribose/galactose ABC transporter substrate-binding protein
14	Elum	ELUMI_v1c05450	entomo03.04.3.1	540	629890	631662	1773	1	NA	ribose/galactose ABC transporter substrate-binding protein
14	Eluc	ELUCI_v1c05980	entomo04.09.3.2	130	134958	136676	1719	1	NA	ribose/galactose ABC transporter substrate-binding protein
14	Eluc	ELUCI_v1c06020	entomo04.09.3.2	134	141998	143725	1728	1	NA	ribose/galactose ABC transporter substrate-binding protein
14	Emel	EMELA_v1c08870	entomo05.04.4.1	773	828722	830101	1380	-1	NA	ribose/galactose ABC transporter substrate-binding protein
14	Esom	ESOMN_v1c00160	entomo06.04.4.1	16	18243	19898	1656	1	NA	ribose/galactose ABC transporter substrate-binding protein
14	Meent	MENTO_v1c07100	meso01.03.2.1	699	830848	832227	1380	-1	NA	ribose/galactose ABC transporter substrate-binding protein
14	Melac	MLACT_v1c00840	meso02.03.9.1	83	98170	99675	1506	1	NA	ribose/galactose ABC transporter substrate-binding protein
14	Melac	MLACT_v1c00850	meso02.03.9.1	84	99925	101370	1446	1	NA	ribose/galactose ABC transporter substrate-binding protein
14	Melac	MLACT_v1c00860	meso02.03.9.1	85	101692	103155	1464	1	NA	ribose/galactose ABC transporter substrate-binding protein
14	Mecor	MCORR_v1c05110	meso03.06.1.2	30	39282	40883	1602	-1	NA	ribose/galactose ABC transporter substrate-binding protein
14	Mecol	MCOLE_v1c06830	meso04.06.0.1	676	783249	784628	1380	-1	NA	ribose/galactose ABC transporter substrate-binding protein
14	Metab	MTABA_v1c07210	meso05.06.1.1	705	827805	829184	1380	-1	NA	ribose/galactose ABC transporter substrate-binding protein
14	Meflo	Mfl669	NC_006055	666	776773	778146	1374	-1	NA	xylose ABC transporter periplasmic binding component
14	Mylea	MSB_RS00375	NC_014751	70	81075	82718	1644	1	NA	hypothetical protein
14	Myput	MPUT_RS03020	NC_015946	553	704383	706068	1686	-1	NA	hypothetical protein
14	Mymyc	MSC_0011	NC_005364	11	15235	16887	1653	-1	rbsB	ribose/galactose ABC transporter substrate-binding protein
14	Myyea	MYE_RS02985	NZ_CP007520	577	695705	697390	1686	-1	NA	ribose/galactose ABC transporter substrate-binding protein
14	Skun	SKUN_RS04295	NZ_CP010899	726	772463	773863	1401	-1	NA	ABC transporter substrate-binding protein
14	Skun	SKUN_RS07530	NZ_CP010899	1267	1392493	1393896	1404	-1	NA	ABC transporter substrate-binding protein
14	Scul	SCULI_v1c00970	CP006681	97	101038	102384	1347	1	NA	ribose/galactose ABC transporter substrate-binding protein
14	Ssab	SSABA_v1c00770	CP006934	77	88239	89534	1296	1	NA	ribose/galactose ABC transporter substrate-binding protein
14	Ssab	SSABA_v1c00780	CP006934	78	89675	91027	1353	1	NA	ribose/galactose ABC transporter substrate-binding protein
14	Sapi	SAPIS_v1c00820	CP006682	80	89220	90602	1383	1	NA	ribose/galactose ABC transporter substrate-binding protein
14	Sapi	SAPIS_v1c02950	CP006682	292	340407	341783	1377	1	NA	ribose/galactose ABC transporter substrate-binding protein
14	Seri	SERIO_v1c00750	CP011856	69	75335	76741	1407	1	rbsB	ribose/galactose ABC transporter substrate-binding protein
14	Seri	SERIO_v1c10700	CP011856	1015	1171560	1172894	1335	-1	NA	ribose/galactose ABC transporter substrate-binding protein
14	Schr	SCHRY_v1c00420	CP005077	42	52079	53503	1425	1	NA	ribose/galactose ABC transporter substrate-binding protein
15	Amul	G319_RS0103320	NZ_KI519557	75	83101	84660	1560	1	NA	ABC transporter ATP-binding protein
15	Mecha	L864_RS0103300	NZ_KI912502	69	69852	71414	1563	-1	NA	ABC transporter ATP-binding protein
15	Megra	T314_RS0101905	NZ_JNJC01000004	70	70651	72219	1569	-1	NA	ABC transporter ATP-binding protein
15	Megra	T314_RS0102010	NZ_JNJC01000005	13	19197	20906	1710	1	NA	hypothetical protein
15	Mepho	T347_RS0103230	NZ_JNJI01000006	14	15290	16849	1560	-1	NA	ABC transporter ATP-binding protein
15	Mesei	L872_RS0101455	NZ_KI912485	9	9201	10760	1560	1	NA	ABC transporter ATP-binding protein
15	Mesyr	T346_RS0100035	NZ_JMKV01000001	6	9280	10839	1560	1	NA	ABC transporter ATP-binding protein
15	Mesyr	T346_RS04275	NZ_JMKV01000003	80	95774	97549	1776	1	NA	hypothetical protein
15	Myaga	MAG_RS00550	NC_009497	97	117563	118711	1149	1	NA	ABC transporter ATP-binding protein
15	Mygal	MGA_RS02920	NC_004829	535	710133	711464	1332	-1	NA	peptide ABC transporter ATP-binding protein
15	Mygen	MG_RS00445	NC_000908	86	105452	106660	1209	1	NA	oligopeptide transport ATP-binding protein OppD
15	Myhyo	MHJ_RS02665	NC_007295	492	641174	642226	1053	-1	NA	ABC transporter ATP-binding protein
15	Mymob	MMOB_RS02430	NC_006908	460	557061	558140	1080	-1	NA	ABC transporter ATP-binding protein
15	Mypen	MYPE_RS02875	NC_004432	545	702868	704067	1200	-1	NA	ABC transporter ATP-binding protein
15	Mypen	MYPE_RS04515	NC_004432	864	1179372	1180892	1521	-1	NA	ABC transporter ATP-binding protein
15	Eell	EELLY_v1c00690	entomo01.06.5.1	68	82446	84203	1758	1	oppD	oligopeptide ABC transporter ATP-binding protein
15	Eell	EELLY_v1c04260	entomo01.06.5.1	420	489938	491665	1728	-1	oppD	oligopeptide ABC transporter ATP-binding protein
15	Efre	EFREU_v1c05390	entomo02.03.4.1	533	652262	653971	1710	-1	oppD	oligopeptide ABC transporter ATP-binding protein
15	Elum	ELUMI_v1c07690	entomo03.04.3.1	762	888375	889934	1560	-1	oppD	oligopeptide ABC transporter ATP-binding protein
15	Eluc	ELUCI_v1c00630	entomo04.09.3.1	61	78408	79967	1560	1	oppD	oligopeptide ABC transporter ATP-binding protein
15	Emel	EMELA_v1c01200	entomo05.04.4.1	108	124245	125813	1569	1	oppD	oligopeptide ABC transporter ATP-binding protein
15	Esom	ESOMN_v1c05070	entomo06.04.4.1	503	600682	602382	1701	-1	oppD	oligopeptide ABC transporter ATP-binding protein
15	Mycap	MCAP_RS00825	NC_007633	150	198146	199846	1701	1	NA	ABC transporter ATP-binding protein
15	Meent	MENTO_v1c00980	meso01.03.2.1	96	119703	121271	1569	1	oppD	oligopeptide ABC transporter ATP-binding protein
15	Melac	MLACT_v1c04840	meso02.03.9.1	480	589748	591475	1728	-1	oppD	oligopeptide ABC transporter ATP-binding protein
15	Mecor	MCORR_v1c03520	meso03.06.1.1	349	389903	391681	1779	1	oppD	oligopeptide ABC transporter ATP-binding protein
15	Mecor	MCORR_v1c04740	meso03.06.1.1	471	528204	529928	1725	1	oppD	oligopeptide ABC transporter ATP-binding protein
15	Mecol	MCOLE_v1c01100	meso04.06.0.1	108	131226	132794	1569	1	oppD	oligopeptide ABC transporter ATP-binding protein
15	Metab	MTABA_v1c01020	meso05.06.1.1	98	115201	116769	1569	1	oppD	oligopeptide ABC transporter ATP-binding protein
15	Meflo	Mfl096	NC_006055	96	117070	118638	1569	1	NA	oligopeptide ABC transporter ATP-binding protein
15	Mylea	MSB_RS01035	NC_014751	194	246435	248135	1701	1	NA	ABC transporter ATP-binding protein
15	Myput	MPUT_RS03180	NC_015946	581	741684	743381	1698	-1	NA	ABC transporter ATP-binding protein
15	Mymyc	MSC_0182	NC_005364	174	212983	214683	1701	1	oppD	oligopeptide ABC transporter ATP-binding protein
15	Myyea	MYE_RS00450	NZ_CP007520	87	101793	103487	1695	1	NA	ABC transporter ATP-binding protein
15	Skun	SKUN_RS03885	NZ_CP010899	657	697775	699478	1704	-1	NA	ABC transporter ATP-binding protein
15	Scul	SCULI_v1c07770	CP006681	777	861858	863645	1788	-1	oppD	oligopeptide ABC transporter ATP-binding protein
15	Ssab	SSABA_v1c07820	CP006934	772	884122	885819	1698	-1	oppD	oligopeptide ABC transporter ATP-binding protein
15	Sapi	SAPIS_v1c07420	CP006682	738	880809	882701	1893	-1	oppD	oligopeptide ABC transporter ATP-binding protein
15	Schr	SCHRY_v1c04070	CP005077	402	449772	451463	1692	1	oppD	oligopeptide ABC transporter ATP-binding protein
16	Amul	G319_RS0103135	NZ_KI519557	39	42817	44778	1962	1	NA	transketolase
16	Mecha	L864_RS0100940	NZ_JAEI01000010	167	191464	193431	1968	-1	NA	transketolase
16	Megra	T314_RS0103295	NZ_KL370789	103	138988	140949	1962	1	NA	transketolase
16	Megra	T314_RS0103455	NZ_KL370789	134	173977	175944	1968	-1	NA	transketolase
16	Mepho	T347_RS0102050	NZ_JNJI01000003	62	72041	74005	1965	1	NA	transketolase
16	Mesei	L872_RS0102290	NZ_KI912485	172	197270	199246	1977	-1	NA	transketolase
16	Mesyr	T346_RS0100710	NZ_JMKV01000001	138	158560	160536	1977	-1	NA	transketolase
16	Myaga	MAG_RS00970	NC_009497	169	226019	227965	1947	1	NA	transketolase
16	Mygal	MGA_RS00150	NC_004829	30	36702	38690	1989	1	NA	transketolase
16	Mygen	MG_RS00350	NC_000908	67	79089	81035	1947	1	NA	transketolase
16	Myhyo	MHJ_RS02280	NC_007295	420	517842	519689	1848	1	NA	transketolase
16	Mymob	MMOB_RS03000	NC_006908	563	686570	688411	1842	1	NA	transketolase
16	Mypen	MYPE_RS00385	NC_004432	76	84320	86344	2025	1	NA	transketolase
16	Mypen	MYPE_RS02365	NC_004432	445	586141	588111	1971	1	NA	transketolase
16	Eell	EELLY_v1c02260	entomo01.06.5.1	220	271840	273810	1971	1	tkt	transketolase
16	Efre	EFREU_v1c03260	entomo02.03.4.1	325	384026	386005	1980	-1	tkt	transketolase
16	Elum	ELUMI_v1c04090	entomo03.04.3.1	404	500232	502208	1977	1	tkt	transketolase
16	Elum	ELUMI_v1c06180	entomo03.04.3.1	611	716092	718077	1986	-1	tkt	transketolase
16	Eluc	ELUCI_v1c07030	entomo04.09.3.4	57	71261	73246	1986	-1	tkt	transketolase
16	Emel	EMELA_v1c04890	entomo05.04.4.1	432	449876	451840	1965	-1	tkt	transketolase
16	Esom	ESOMN_v1c03660	entomo06.04.4.1	362	441586	443556	1971	1	tkt	transketolase
16	Mycap	MCAP_RS03075	NC_007633	565	724564	726534	1971	-1	NA	transketolase
16	Meent	MENTO_v1c03620	meso01.03.2.1	357	420624	422591	1968	-1	tkt	transketolase
16	Melac	MLACT_v1c03230	meso02.03.9.1	319	393274	395247	1974	1	tkt	transketolase
16	Mecor	MCORR_v1c06250	meso03.06.1.2	143	172384	174354	1971	1	tkt	transketolase
16	Mecol	MCOLE_v1c03600	meso04.06.0.1	357	407459	409426	1968	-1	tkt	transketolase
16	Metab	MTABA_v1c03880	meso05.06.1.1	381	448411	450378	1968	-1	tkt	transketolase
16	Meflo	Mfl349	NC_006055	349	405124	407091	1968	-1	NA	transketolase
16	Mylea	MSB_RS03005	NC_014751	568	700929	702899	1971	-1	NA	transketolase
16	Myput	MPUT_RS02225	NC_015946	420	510245	512233	1989	-1	NA	transketolase
16	Mymyc	MSC_0372	NC_005364	354	423540	425540	2001	-1	tkt	transketolase
16	Myyea	MYE_RS01190	NZ_CP007520	233	287752	289740	1989	1	NA	transketolase
16	Skun	SKUN_RS03955	NZ_CP010899	669	710540	712528	1989	-1	NA	transketolase
16	Skun	SKUN_RS05190	NZ_CP010899	878	946529	948493	1965	-1	NA	transketolase
16	Scul	SCULI_v1c05450	CP006681	545	605496	607460	1965	1	tkt	transketolase
16	Ssab	SSABA_v1c05030	CP006934	498	573710	575683	1974	-1	tkt	transketolase
16	Sapi	SAPIS_v1c05700	CP006682	566	683487	685454	1968	1	tkt	transketolase
16	Seri	SERIO_v1c05860	CP011856	549	622911	624869	1959	1	tkt	transketolase
16	Schr	SCHRY_v1c05190	CP005077	510	578204	580159	1956	-1	tkt	transketolase
17	Amul	G319_RS0103130	NZ_KI519557	38	41295	42731	1437	1	NA	pyruvate kinase
17	Mecha	L864_RS0100115	NZ_JAEI01000010	7	5805	7241	1437	1	NA	pyruvate kinase
17	Megra	T314_RS0101980	NZ_JNJC01000005	8	12095	13531	1437	1	NA	pyruvate kinase
17	Mepho	T347_RS0103350	NZ_JNJI01000006	36	40713	42152	1440	-1	NA	pyruvate kinase
17	Mesei	L872_RS0100405	NZ_JAED01000007	54	64964	66400	1437	1	NA	pyruvate kinase
17	Mesyr	T346_RS0103545	NZ_JMKV01000004	45	55318	56754	1437	-1	NA	pyruvate kinase
17	Myaga	MAG_RS00735	NC_009497	130	164475	165911	1437	1	NA	pyruvate kinase
17	Mygal	MGA_RS02735	NC_004829	500	664314	665840	1527	-1	NA	pyruvate kinase
17	Mygen	MG_RS01230	NC_000908	237	255595	257121	1527	1	NA	pyruvate kinase
17	Myhyo	MHJ_RS00690	NC_007295	124	159810	161237	1428	-1	NA	pyruvate kinase
17	Mymob	MMOB_RS01725	NC_006908	328	396371	397822	1452	1	NA	pyruvate kinase
17	Mypen	MYPE_RS00390	NC_004432	77	86502	87998	1497	1	NA	pyruvate kinase
17	Eell	EELLY_v1c06540	entomo01.06.5.1	642	721498	722934	1437	1	pyk	pyruvate kinase
17	Efre	EFREU_v1c01870	entomo02.03.4.1	187	224503	225939	1437	1	pyk	pyruvate kinase
17	Elum	ELUMI_v1c08170	entomo03.04.3.1	809	942565	944001	1437	-1	pyk	pyruvate kinase
17	Eluc	ELUCI_v1c00160	entomo04.09.3.1	16	21290	22726	1437	1	pyk	pyruvate kinase
17	Emel	EMELA_v1c02020	entomo05.04.4.1	180	203052	204488	1437	1	pyk	pyruvate kinase
17	Esom	ESOMN_v1c05560	entomo06.04.4.1	552	652575	654011	1437	-1	pyk	pyruvate kinase
17	Mycap	MCAP_RS01115	NC_007633	205	265192	266628	1437	1	NA	pyruvate kinase
17	Meent	MENTO_v1c01800	meso01.03.2.1	177	208247	209683	1437	1	pyk	pyruvate kinase
17	Melac	MLACT_v1c05070	meso02.03.9.1	503	614571	616004	1434	-1	pyk	pyruvate kinase
17	Mecor	MCORR_v1c01290	meso03.06.1.1	129	156975	158411	1437	-1	pyk	pyruvate kinase
17	Mecol	MCOLE_v1c01920	meso04.06.0.1	189	219680	221116	1437	1	pyk	pyruvate kinase
17	Metab	MTABA_v1c01830	meso05.06.1.1	178	203339	204775	1437	1	pyk	pyruvate kinase
17	Meflo	Mfl175	NC_006055	175	203834	205270	1437	1	NA	pyruvate kinase
17	Mylea	MSB_RS01305	NC_014751	247	313425	314861	1437	1	NA	pyruvate kinase
17	Myput	MPUT_RS02790	NC_015946	518	654307	655743	1437	-1	NA	pyruvate kinase
17	Mymyc	MSC_0261	NC_005364	249	296590	298026	1437	1	pyk	pyruvate kinase
17	Myyea	MYE_RS03070	NZ_CP007520	584	709471	710907	1437	1	NA	pyruvate kinase
17	Skun	SKUN_RS03170	NZ_CP010899	532	576725	578161	1437	1	NA	pyruvate kinase
17	Scul	SCULI_v1c02350	CP006681	235	269559	271016	1458	1	pyk1	pyruvate kinase
17	Scul	SCULI_v1c02360	CP006681	236	271098	272534	1437	1	pyk2	pyruvate kinase
17	Ssab	SSABA_v1c01500	CP006934	150	172145	173587	1443	1	pyk1	pyruvate kinase
17	Ssab	SSABA_v1c01530	CP006934	153	177074	178516	1443	1	pyk2	pyruvate kinase
17	Sapi	SAPIS_v1c01820	CP006682	179	218718	220175	1458	1	pyk1	pyruvate kinase
17	Sapi	SAPIS_v1c01910	CP006682	188	228586	230022	1437	1	pyk2	pyruvate kinase
17	Seri	SERIO_v1c07380	CP011856	693	805191	806627	1437	-1	pyk	pyruvate kinase
17	Schr	SCHRY_v1c06360	CP005077	625	699219	700655	1437	-1	pyk	pyruvate kinase
18	Amul	G319_RS0102645	NZ_AXXW01000008	11	16161	17096	936	1	NA	hypothetical protein
18	Mecha	L864_RS0101645	NZ_JAEI01000014	5	4306	5217	912	1	NA	hypothetical protein
18	Megra	T314_RS0101250	NZ_JNJC01000001	227	261303	262202	900	-1	NA	hypothetical protein
18	Mepho	T347_RS0101565	NZ_JNJI01000002	302	343370	344296	927	1	NA	ABC transporter permease
18	Mesei	L872_RS0104220	NZ_KI912486	239	258168	259097	930	1	NA	ABC transporter permease
18	Mesyr	T346_RS0101560	NZ_JMKV01000002	23	32088	33017	930	-1	NA	ABC transporter permease
18	Myaga	MAG_RS00095	NC_009497	16	16984	17961	978	1	NA	ABC transporter permease
18	Mygal	MGA_RS03305	NC_004829	607	814463	815395	933	-1	NA	ABC transporter permease
18	Mygen	MG_RS00660	NC_000908	129	148239	149159	921	1	NA	ABC transporter permease
18	Myhyo	MHJ_RS03230	NC_007295	603	790696	791607	912	1	NA	ABC transporter permease
18	Mymob	MMOB_RS00220	NC_006908	42	55719	56636	918	1	NA	ABC transporter permease
18	Mypen	MYPE_RS03040	NC_004432	578	740575	741504	930	-1	NA	ABC transporter permease
18	Eell	EELLY_v1c01080	entomo01.06.5.1	107	135993	136904	912	-1	NA	ribose/galactose ABC transporter permease
18	Efre	EFREU_v1c06210	entomo02.03.4.1	614	741362	742279	918	-1	NA	ribose/galactose ABC transporter permease
18	Elum	ELUMI_v1c05480	entomo03.04.3.1	543	635756	636682	927	1	NA	ribose/galactose ABC transporter permease
18	Eluc	ELUCI_v1c06010	entomo04.09.3.2	133	140767	141693	927	1	NA	ribose/galactose ABC transporter permease
18	Eluc	ELUCI_v1c06050	entomo04.09.3.2	137	147819	148745	927	1	NA	ribose/galactose ABC transporter permease
18	Emel	EMELA_v1c08840	entomo05.04.4.1	770	824455	825354	900	-1	NA	ribose/galactose ABC transporter permease
18	Esom	ESOMN_v1c00190	entomo06.04.4.1	19	23994	24923	930	1	NA	ribose/galactose ABC transporter permease
18	Mycap	MCAP_RS00215	NC_007633	35	47772	48749	978	1	NA	ABC transporter permease
18	Meent	MENTO_v1c07070	meso01.03.2.1	696	826581	827480	900	-1	NA	ribose/galactose ABC transporter permease
18	Melac	MLACT_v1c00890	meso02.03.9.1	88	107354	108274	921	1	NA	ribose/galactose ABC transporter permease
18	Mecor	MCORR_v1c05080	meso03.06.1.2	27	35015	35926	912	-1	NA	ribose/galactose ABC transporter permease
18	Mecol	MCOLE_v1c06800	meso04.06.0.1	673	778982	779881	900	-1	NA	ribose/galactose ABC transporter permease
18	Metab	MTABA_v1c07180	meso05.06.1.1	702	823535	824434	900	-1	NA	ribose/galactose ABC transporter permease
18	Meflo	Mfl666	NC_006055	663	772503	773402	900	-1	NA	ribose ABC transporter permease
18	Mylea	MSB_RS00390	NC_014751	73	86894	87871	978	1	NA	ABC transporter permease
18	Myput	MPUT_RS03005	NC_015946	550	699207	700181	975	-1	NA	ABC transporter permease
18	Mymyc	MSC_0008	NC_005364	8	10082	11059	978	-1	rbsC-2	ribose/galactose ABC transporter permease
18	Myyea	MYE_RS02970	NZ_CP007520	574	690567	691493	927	-1	NA	ABC transporter permease
18	Skun	SKUN_RS07515	NZ_CP010899	1264	1387854	1388768	915	-1	NA	ribose ABC transporter permease
18	Scul	SCULI_v1c01000	CP006681	100	106293	107216	924	1	NA	ribose/galactose ABC transporter permease
18	Ssab	SSABA_v1c00810	CP006934	81	94676	95602	927	1	NA	ribose/galactose ABC transporter permease
18	Sapi	SAPIS_v1c00850	CP006682	83	94316	95212	897	1	NA	ribose/galactose ABC transporter permease
18	Seri	SERIO_v1c00780	CP011856	72	80479	81393	915	1	NA	ribose/galactose ABC transporter permease
18	Schr	SCHRY_v1c00450	CP005077	45	57245	58159	915	1	NA	ribose/galactose ABC transporter permease
19	Amul	G319_RS0102640	NZ_AXXW01000008	10	13536	16157	2622	1	NA	hypothetical protein
19	Mecha	L864_RS0101640	NZ_JAEI01000014	4	2520	4322	1803	1	NA	hypothetical protein
19	Megra	T314_RS0101255	NZ_JNJC01000001	228	262186	264024	1839	-1	NA	hypothetical protein
19	Mepho	T347_RS0101560	NZ_JNJI01000002	301	340797	343370	2574	1	NA	hypothetical protein
19	Mesei	L872_RS0104215	NZ_KI912486	238	255436	258168	2733	1	NA	hypothetical protein
19	Mesyr	T346_RS04395	NZ_JMKV01000002	24	33017	35749	2733	-1	NA	hypothetical protein
19	Myaga	MAG_RS00090	NC_009497	15	14996	16984	1989	1	NA	sugar ABC transporter permease
19	Mygal	MGA_RS03310	NC_004829	608	815395	817047	1653	-1	NA	ABC transporter permease
19	Mygen	MG_RS00655	NC_000908	128	146674	148236	1563	1	NA	ABC transporter permease
19	Myhyo	MHJ_RS03225	NC_007295	602	788984	790696	1713	1	NA	ABC transporter permease
19	Mymob	MMOB_RS00215	NC_006908	41	54124	55719	1596	1	NA	ABC transporter permease
19	Mypen	MYPE_RS03045	NC_004432	579	741504	743138	1635	-1	NA	ABC transporter permease
19	Eell	EELLY_v1c01090	entomo01.06.5.1	108	136885	138630	1746	-1	NA	ribose/galactose ABC transporter permease
19	Efre	EFREU_v1c06220	entomo02.03.4.1	615	742281	744872	2592	-1	NA	ribose/galactose ABC transporter permease
19	Elum	ELUMI_v1c05470	entomo03.04.3.1	542	633214	635754	2541	1	NA	ribose/galactose ABC transporter permease
19	Eluc	ELUCI_v1c06000	entomo04.09.3.2	132	138219	140765	2547	1	NA	ribose/galactose ABC transporter permease
19	Eluc	ELUCI_v1c06040	entomo04.09.3.2	136	145274	147817	2544	1	NA	ribose/galactose ABC transporter permease
19	Emel	EMELA_v1c08850	entomo05.04.4.1	771	825338	827173	1836	-1	NA	ribose/galactose ABC transporter permease
19	Esom	ESOMN_v1c00180	entomo06.04.4.1	18	21469	23994	2526	1	NA	ribose/galactose ABC transporter permease
19	Mycap	MCAP_RS00210	NC_007633	34	45211	47769	2559	1	NA	ABC transporter permease
19	Meent	MENTO_v1c07080	meso01.03.2.1	697	827464	829299	1836	-1	NA	ribose/galactose ABC transporter permease
19	Melac	MLACT_v1c00880	meso02.03.9.1	87	104703	107351	2649	1	NA	ribose/galactose ABC transporter permease
19	Mecor	MCORR_v1c05090	meso03.06.1.2	28	35907	37652	1746	-1	NA	ribose/galactose ABC transporter permease
19	Mecol	MCOLE_v1c06810	meso04.06.0.1	674	779865	781700	1836	-1	NA	ribose/galactose ABC transporter permease
19	Metab	MTABA_v1c07190	meso05.06.1.1	703	824418	826256	1839	-1	NA	ribose/galactose ABC transporter permease
19	Meflo	Mfl667	NC_006055	664	773386	775224	1839	-1	NA	ribose ABC transporter permease
19	Mylea	MSB_RS00385	NC_014751	72	84333	86891	2559	1	NA	ABC transporter permease
19	Myput	MPUT_RS03010	NC_015946	551	700184	702778	2595	-1	NA	ABC transporter permease
19	Mymyc	MSC_0009	NC_005364	9	11059	13626	2568	-1	rbsC-1	ribose/galactose ABC transporter permease
19	Myyea	MYE_RS02975	NZ_CP007520	575	691495	694098	2604	-1	NA	hypothetical protein
19	Skun	SKUN_RS07520	NZ_CP010899	1265	1388768	1390927	2160	-1	NA	ribose ABC transporter permease
19	Scul	SCULI_v1c00990	CP006681	99	103994	106306	2313	1	NA	ribose/galactose ABC transporter permease
19	Ssab	SSABA_v1c00800	CP006934	80	92613	94676	2064	1	NA	ribose/galactose ABC transporter permease
19	Sapi	SAPIS_v1c00840	CP006682	82	92194	94326	2133	1	NA	ribose/galactose ABC transporter permease
19	Seri	SERIO_v1c00770	CP011856	71	78309	80477	2169	1	NA	ribose/galactose ABC transporter permease
19	Schr	SCHRY_v1c00440	CP005077	44	55080	57242	2163	1	NA	ribose/galactose ABC transporter permease
20	Amul	G319_RS0102635	NZ_AXXW01000008	9	11993	13546	1554	1	NA	sugar ABC transporter ATP-binding protein
20	Mecha	L864_RS0101635	NZ_JAEI01000014	3	983	2527	1545	1	NA	sugar ABC transporter ATP-binding protein
20	Megra	T314_RS0101260	NZ_JNJC01000001	229	264028	265563	1536	-1	NA	sugar ABC transporter ATP-binding protein
20	Mepho	T347_RS0101555	NZ_JNJI01000002	300	339257	340795	1539	1	NA	sugar ABC transporter ATP-binding protein
20	Mesei	L872_RS0104210	NZ_KI912486	237	253893	255446	1554	1	NA	sugar ABC transporter ATP-binding protein
20	Mesyr	T346_RS0101570	NZ_JMKV01000002	25	35739	37310	1572	-1	NA	sugar ABC transporter ATP-binding protein
20	Myaga	MAG_RS00085	NC_009497	14	13399	15003	1605	1	NA	sugar ABC transporter ATP-binding protein
20	Mygal	MGA_RS03315	NC_004829	609	817034	818665	1632	-1	NA	sugar ABC transporter ATP-binding protein
20	Mygen	MG_RS00650	NC_000908	127	144973	146667	1695	1	NA	sugar ABC transporter ATP-binding protein
20	Myhyo	MHJ_RS03220	NC_007295	601	787467	788981	1515	1	NA	sugar ABC transporter ATP-binding protein
20	Mymob	MMOB_RS00210	NC_006908	40	52586	54124	1539	1	NA	sugar ABC transporter ATP-binding protein
20	Mypen	MYPE_RS03050	NC_004432	580	743138	745036	1899	-1	NA	sugar ABC transporter ATP-binding protein
20	Eell	EELLY_v1c01100	entomo01.06.5.1	109	138623	140152	1530	-1	NA	ribose/galactose ABC transporter ATP-binding protein
20	Efre	EFREU_v1c06230	entomo02.03.4.1	616	744838	746427	1590	-1	NA	ribose/galactose ABC transporter ATP-binding protein
20	Elum	ELUMI_v1c05460	entomo03.04.3.1	541	631665	633230	1566	1	NA	ribose/galactose ABC transporter ATP-binding protein
20	Eluc	ELUCI_v1c05990	entomo04.09.3.2	131	136676	138235	1560	1	NA	ribose/galactose ABC transporter ATP-binding protein
20	Eluc	ELUCI_v1c06030	entomo04.09.3.2	135	143725	145281	1557	1	NA	ribose/galactose ABC transporter ATP-binding protein
20	Emel	EMELA_v1c08860	entomo05.04.4.1	772	827176	828711	1536	-1	NA	ribose/galactose ABC transporter ATP-binding protein
20	Esom	ESOMN_v1c00170	entomo06.04.4.1	17	19898	21469	1572	1	NA	ribose/galactose ABC transporter ATP-binding protein
20	Mycap	MCAP_RS00205	NC_007633	33	43614	45221	1608	1	NA	sugar ABC transporter
20	Meent	MENTO_v1c07090	meso01.03.2.1	698	829303	830838	1536	-1	NA	ribose/galactose ABC transporter ATP-binding protein
20	Melac	MLACT_v1c00870	meso02.03.9.1	86	103158	104699	1542	1	NA	ribose/galactose ABC transporter ATP-binding protein
20	Mecor	MCORR_v1c05100	meso03.06.1.2	29	37645	39174	1530	-1	NA	ribose/galactose ABC transporter ATP-binding protein
20	Mecol	MCOLE_v1c06820	meso04.06.0.1	675	781704	783239	1536	-1	NA	ribose/galactose ABC transporter ATP-binding protein
20	Metab	MTABA_v1c07200	meso05.06.1.1	704	826260	827795	1536	-1	NA	ribose/galactose ABC transporter ATP-binding protein
20	Meflo	Mfl668	NC_006055	665	775228	776763	1536	-1	NA	ribose ABC transporter ATP-binding component
20	Mylea	MSB_RS00380	NC_014751	71	82736	84343	1608	1	NA	sugar ABC transporter
20	Myput	MPUT_RS03015	NC_015946	552	702768	704378	1611	-1	NA	sugar ABC transporter
20	Mymyc	MSC_0010	NC_005364	10	13616	15232	1617	-1	rbsA	ribose/galactose ABC transporter ATP-binding protein
20	Myyea	MYE_RS02980	NZ_CP007520	576	694098	695690	1593	-1	NA	sugar ABC transporter ATP-binding protein
20	Skun	SKUN_RS07525	NZ_CP010899	1266	1390911	1392476	1566	-1	NA	sugar ABC transporter ATP-binding protein
20	Scul	SCULI_v1c00980	CP006681	98	102462	103994	1533	1	NA	ribose/galactose ABC transporter ATP-binding protein
20	Ssab	SSABA_v1c00790	CP006934	79	91070	92611	1542	1	NA	ribose/galactose ABC transporter ATP-binding protein
20	Sapi	SAPIS_v1c00830	CP006682	81	90660	92192	1533	1	NA	ribose/galactose ABC transporter ATP-binding protein
20	Seri	SERIO_v1c00760	CP011856	70	76754	78325	1572	1	NA	ribose/galactose ABC transporter ATP-binding protein
20	Schr	SCHRY_v1c00430	CP005077	43	53531	55096	1566	1	NA	ribose/galactose ABC transporter ATP-binding protein
21	Amul	G319_RS0100985	NZ_AXXW01000005	182	199318	200037	720	-1	NA	multidrug ABC transporter ATP-binding protein
21	Amul	G319_RS0101210	NZ_AXXW01000005	226	253229	253933	705	-1	NA	multidrug ABC transporter ATP-binding protein
21	Mecha	L864_RS0101760	NZ_JAEI01000014	28	30668	31372	705	1	NA	multidrug ABC transporter ATP-binding protein
21	Megra	T314_RS0101125	NZ_JNJC01000001	203	234879	235583	705	-1	NA	multidrug ABC transporter ATP-binding protein
21	Mesei	L872_RS0103295	NZ_KI912486	56	49894	50607	714	-1	NA	multidrug ABC transporter ATP-binding protein
21	Mesyr	T346_RS0101735	NZ_JMKV01000002	56	75747	76454	708	-1	NA	hypothetical protein
21	Myaga	MAG_RS00815	NC_009497	145	188864	189586	723	1	NA	ABC transporter ATP-binding protein
21	Mymob	MMOB_RS01065	NC_006908	203	263143	264009	867	-1	NA	ABC transporter ATP-binding protein
21	Mypen	MYPE_RS01595	NC_004432	305	398544	399470	927	1	NA	ABC transporter ATP-binding protein
21	Eell	EELLY_v1c01500	entomo01.06.5.1	147	182901	183605	705	1	NA	ABC transporter ATP-binding protein
21	Eell	EELLY_v1c01980	entomo01.06.5.1	192	236768	237478	711	1	NA	ABC transporter ATP-binding protein
21	Eell	EELLY_v1c04480	entomo01.06.5.1	442	511999	512715	717	-1	NA	ABC transporter ATP-binding protein
21	Elum	ELUMI_v1c01930	entomo03.04.3.1	189	232626	233330	705	1	NA	ABC transporter ATP-binding protein
21	Eluc	ELUCI_v1c02710	entomo04.09.3.1	266	319992	320696	705	1	NA	ABC transporter ATP-binding protein
21	Emel	EMELA_v1c06600	entomo05.04.4.1	570	600833	601543	711	-1	NA	ABC transporter ATP-binding protein
21	Esom	ESOMN_v1c00920	entomo06.04.4.1	91	108624	109328	705	1	NA	ABC transporter ATP-binding protein
21	Meent	MENTO_v1c06890	meso01.03.2.1	678	806879	807583	705	-1	NA	ABC transporter ATP-binding protein
21	Melac	MLACT_v1c06480	meso02.03.9.1	644	779178	780020	843	-1	NA	ABC transporter ATP-binding protein
21	Mecor	MCORR_v1c03310	meso03.06.1.1	328	367521	368237	717	1	NA	ABC transporter ATP-binding protein
21	Mecor	MCORR_v1c05470	meso03.06.1.2	66	80331	81035	705	1	NA	ABC transporter ATP-binding protein
21	Mecor	MCORR_v1c05960	meso03.06.1.2	114	137456	138166	711	1	NA	ABC transporter ATP-binding protein
21	Mecol	MCOLE_v1c00080	meso04.06.0.1	6	7749	8453	705	1	NA	ABC transporter ATP-binding protein
21	Mecol	MCOLE_v1c06620	meso04.06.0.1	655	759296	760000	705	-1	NA	ABC transporter ATP-binding protein
21	Metab	MTABA_v1c00070	meso05.06.1.1	7	7761	8420	660	1	NA	ABC transporter ATP-binding protein
21	Metab	MTABA_v1c06890	meso05.06.1.1	673	791479	792183	705	-1	NA	ABC transporter ATP-binding protein
21	Meflo	Mfl646	NC_006055	643	751528	752232	705	-1	NA	multidrug ABC transporter ATP-binding component
21	Scul	SCULI_v1c06270	CP006681	627	699542	700243	702	-1	NA	ABC transporter ATP-binding protein
21	Scul	SCULI_v1c09760	CP006681	975	1067595	1068290	696	-1	NA	peptide/nickel transport system ATP-binding protein
21	Ssab	SSABA_v1c00390	CP006934	39	39713	40426	714	1	NA	ABC transporter ATP-binding protein
21	Sapi	SAPIS_v1c04490	CP006682	445	533681	534400	720	1	NA	antibiotic transport system ATP-binding protein
21	Sapi	SAPIS_v1c06310	CP006682	627	744430	745134	705	-1	NA	peptide/nickel transport system ATP-binding protein
21	Sapi	SAPIS_v1c09340	CP006682	930	1087737	1088429	693	-1	NA	ABC transporter ATP-binding protein
21	Seri	SERIO_v1c07630	CP011856	717	827320	828027	708	1	NA	ABC transporter ATP-binding protein
21	Seri	SERIO_v1c08510	CP011856	803	923766	924440	675	-1	NA	ABC transporter ATP-binding protein
21	Schr	SCHRY_v1c03880	CP005077	384	425741	426460	720	1	NA	antibiotic transport system ATP-binding protein
21	Schr	SCHRY_v1c07980	CP005077	787	872256	872960	705	-1	NA	ABC transporter ATP-binding protein
22	Amul	G319_RS0104100	NZ_KI519557	224	250012	250899	888	-1	NA	deoxyribonuclease IV
22	Mecha	L864_RS0100870	NZ_JAEI01000010	153	177798	178679	882	-1	NA	deoxyribonuclease IV
22	Megra	T314_RS0103390	NZ_KL370789	122	162089	162970	882	-1	NA	deoxyribonuclease IV
22	Mepho	T347_RS0102120	NZ_JNJI01000003	75	85787	86677	891	1	NA	deoxyribonuclease IV
22	Mesei	L872_RS0102235	NZ_KI912485	162	186663	187556	894	-1	NA	deoxyribonuclease IV
22	Mesyr	T346_RS0100665	NZ_JMKV01000001	130	150518	151402	885	-1	NA	deoxyribonuclease IV
22	Myaga	MAG_RS02525	NC_009497	431	581147	581983	837	1	NA	endonuclease
22	Mygal	MGA_RS02160	NC_004829	391	526968	527879	912	1	NA	endonuclease
22	Mygen	MG_RS01380	NC_000908	257	279799	280674	876	1	NA	endonuclease
22	Myhyo	MHJ_RS00300	NC_007295	60	69067	69897	831	1	NA	endonuclease
22	Mymob	MMOB_RS02975	NC_006908	558	683555	684394	840	1	NA	endonuclease
22	Mypen	MYPE_RS00605	NC_004432	118	145206	146075	870	1	NA	endonuclease IV
22	Eell	EELLY_v1c02410	entomo01.06.5.1	235	283168	284052	885	1	nfo	endonuclease IV
22	Efre	EFREU_v1c00170	entomo02.03.4.1	17	23352	24233	882	-1	nfo	endonuclease IV
22	Efre	EFREU_v1c04310	entomo02.03.4.1	430	524966	525865	900	-1	nfo	endonuclease IV
22	Elum	ELUMI_v1c06090	entomo03.04.3.1	602	707459	708343	885	-1	nfo	endonuclease IV
22	Eluc	ELUCI_v1c06890	entomo04.09.3.4	43	55581	56468	888	-1	nfo	endonuclease IV
22	Emel	EMELA_v1c04770	entomo05.04.4.1	423	442365	443246	882	-1	nfo	endonuclease IV
22	Esom	ESOMN_v1c03740	entomo06.04.4.1	370	452456	453346	891	1	nfo	endonuclease IV
22	Mycap	MCAP_RS00320	NC_007633	55	72604	73473	870	-1	NA	endonuclease
22	Meent	MENTO_v1c03490	meso01.03.2.1	344	408151	409032	882	-1	nfo	endonuclease IV
22	Melac	MLACT_v1c03320	meso02.03.9.1	328	406267	407172	906	1	nfo	endonuclease IV
22	Mecor	MCORR_v1c06380	meso03.06.1.2	156	193436	194320	885	1	nfo	endonuclease IV
22	Mecol	MCOLE_v1c03470	meso04.06.0.1	344	394191	395072	882	-1	nfo	endonuclease IV
22	Metab	MTABA_v1c03690	meso05.06.1.1	362	426813	427694	882	-1	nfo	endonuclease IV
22	Meflo	Mfl333	NC_006055	333	389915	390796	882	-1	NA	endonuclease IV
22	Mylea	MSB_RS00495	NC_014751	92	113840	114709	870	-1	NA	deoxyribonuclease IV
22	Myput	MPUT_RS02195	NC_015946	415	506766	507635	870	-1	NA	deoxyribonuclease IV
22	Mymyc	MSC_0105	NC_005364	104	123038	123907	870	-1	nfo	endonuclease IV
22	Myyea	MYE_RS01250	NZ_CP007520	244	297408	298280	873	1	NA	deoxyribonuclease IV
22	Skun	SKUN_RS04310	NZ_CP010899	728	776380	777306	927	-1	NA	deoxyribonuclease IV
22	Scul	SCULI_v1c05540	CP006681	554	612515	613420	906	1	nfo	endonuclease IV
22	Ssab	SSABA_v1c04950	CP006934	490	568642	569532	891	-1	nfo	endonuclease IV
22	Sapi	SAPIS_v1c05770	CP006682	573	689722	690621	900	1	nfo	endonuclease IV
22	Seri	SERIO_v1c06710	CP011856	631	729347	730273	927	-1	nfo	endonuclease IV
22	Schr	SCHRY_v1c04240	CP005077	419	470331	471242	912	1	nfo	endonuclease IV
23	Amul	G319_RS0100505	NZ_AXXW01000005	90	101955	102791	837	1	NA	6-phosphogluconate dehydratase
23	Mecha	L864_RS0101500	NZ_JAEI01000013	71	75799	76638	840	1	NA	6-phosphogluconate dehydratase
23	Megra	T314_RS0100875	NZ_JNJC01000001	155	180992	181822	831	1	NA	6-phosphogluconate dehydratase
23	Mepho	T347_RS0100355	NZ_JNJI01000002	68	80687	81520	834	1	NA	6-phosphogluconate dehydratase
23	Mesei	L872_RS0100965	NZ_JAED01000010	8	9190	10020	831	-1	NA	6-phosphogluconate dehydratase
23	Mesei	L872_RS0102645	NZ_KI912485	242	289515	290354	840	-1	NA	6-phosphogluconate dehydratase
23	Mesyr	T346_RS0101020	NZ_JMKV01000001	197	235168	236007	840	-1	NA	6-phosphogluconate dehydratase
23	Mesyr	T346_RS0102975	NZ_JMKV01000003	41	46442	47272	831	-1	NA	6-phosphogluconate dehydratase
23	Myaga	MAG_RS03745	NC_009497	650	849545	850447	903	1	NA	hypothetical protein
23	Mygal	MGA_RS01835	NC_004829	328	431830	432714	885	1	NA	fatty acid-binding protein DegV
23	Mygen	MG_RS01990	NC_000908	357	408971	409858	888	-1	NA	fatty acid-binding protein DegV
23	Mymob	MMOB_RS02895	NC_006908	542	667152	668030	879	1	NA	fatty acid-binding protein DegV
23	Mypen	MYPE_RS01215	NC_004432	230	291534	292382	849	-1	NA	hypothetical protein
23	Eell	EELLY_v1c03940	entomo01.06.5.1	388	452896	453732	837	1	NA	6-phosphogluconate dehydratase
23	Efre	EFREU_v1c04150	entomo02.03.4.1	414	502686	503525	840	-1	NA	6-phosphogluconate dehydratase
23	Elum	ELUMI_v1c03270	entomo03.04.3.1	323	401368	402204	837	-1	NA	6-phosphogluconate dehydratase
23	Eluc	ELUCI_v1c04230	entomo04.09.3.1	418	490487	491323	837	-1	NA	6-phosphogluconate dehydratase
23	Emel	EMELA_v1c07940	entomo05.04.4.1	684	731221	732051	831	1	NA	6-phosphogluconate dehydratase
23	Esom	ESOMN_v1c01850	entomo06.04.4.1	184	204635	205465	831	-1	NA	6-phosphogluconate dehydratase
23	Mycap	MCAP_RS03230	NC_007633	594	770984	771823	840	1	NA	6-phosphogluconate dehydratase
23	Meent	MENTO_v1c06370	meso01.03.2.1	627	747075	747905	831	1	NA	6-phosphogluconate dehydratase
23	Melac	MLACT_v1c01520	meso02.03.9.1	149	192890	193720	831	-1	NA	6-phosphogluconate dehydratase
23	Mecor	MCORR_v1c03800	meso03.06.1.1	377	424061	424897	837	-1	NA	6-phosphogluconate dehydratase
23	Mecol	MCOLE_v1c06160	meso04.06.0.1	610	704994	705824	831	1	NA	6-phosphogluconate dehydratase
23	Metab	MTABA_v1c06390	meso05.06.1.1	623	735303	736133	831	1	NA	6-phosphogluconate dehydratase
23	Meflo	Mfl590	NC_006055	589	689956	690786	831	1	NA	fatty acid binding/lipid transport protein
23	Mylea	MSB_RS03215	NC_014751	606	751524	752363	840	1	NA	6-phosphogluconate dehydratase
23	Myput	MPUT_RS00940	NC_015946	174	193265	194119	855	-1	NA	6-phosphogluconate dehydratase
23	Mymyc	MSC_0689	NC_005364	655	792463	793302	840	1	NA	hypothetical protein
23	Skun	SKUN_RS06625	NZ_CP010899	1112	1225808	1226650	843	1	NA	fatty acid-binding protein DegV
23	Scul	SCULI_v1c03300	CP006681	330	358943	359770	828	-1	degV1	DegV family protein
23	Scul	SCULI_v1c08960	CP006681	895	992758	993591	834	1	degV2	DegV family protein
23	Ssab	SSABA_v1c06990	CP006934	689	804483	805313	831	1	degV1	DegV family protein
23	Sapi	SAPIS_v1c08740	CP006682	870	1037266	1038099	834	1	degV1	DegV family protein
23	Seri	SERIO_v1c10970	CP011856	1042	1197597	1198439	843	1	degV	DegV family protein
23	Schr	SCHRY_v1c08710	CP005077	857	955658	956497	840	1	degV1	DegV family protein
24	Amul	G319_RS0101140	NZ_AXXW01000005	212	236654	238540	1887	-1	NA	tRNA uridine 5-carboxymethylaminomethyl modification enzyme GidA
24	Mecha	L864_RS0103955	NZ_KI912502	195	227479	229365	1887	1	NA	tRNA uridine 5-carboxymethylaminomethyl modification enzyme GidA
24	Megra	T314_RS0101275	NZ_JNJC01000001	232	268301	270181	1881	-1	NA	tRNA uridine 5-carboxymethylaminomethyl modification enzyme GidA
24	Mepho	T347_RS0100850	NZ_JNJI01000002	163	177819	179696	1878	-1	NA	tRNA uridine 5-carboxymethylaminomethyl modification enzyme GidA
24	Mesei	L872_RS0103500	NZ_KI912486	96	98018	99907	1890	-1	NA	tRNA uridine 5-carboxymethylaminomethyl modification enzyme GidA
24	Mesyr	T346_RS0102320	NZ_JMKV01000002	170	207737	209620	1884	1	NA	tRNA uridine 5-carboxymethylaminomethyl modification enzyme GidA
24	Myaga	MAG_RS00865	NC_009497	153	204013	205854	1842	1	NA	tRNA uridine-5-carboxymethylaminomethyl(34) synthesis enzyme MnmG
24	Mygal	MGA_RS03590	NC_004829	662	885164	886999	1836	1	NA	tRNA uridine-5-carboxymethylaminomethyl(34) synthesis enzyme MnmG
24	Mygen	MG_RS02310	NC_000908	417	477168	479006	1839	1	NA	tRNA uridine-5-carboxymethylaminomethyl(34) synthesis enzyme MnmG
24	Myhyo	MHJ_RS00015	NC_007295	3	2983	4842	1860	1	NA	tRNA uridine-5-carboxymethylaminomethyl(34) synthesis enzyme MnmG
24	Mymob	MMOB_RS00845	NC_006908	160	208978	210813	1836	1	NA	tRNA uridine-5-carboxymethylaminomethyl(34) synthesis enzyme MnmG
24	Mypen	MYPE_RS00875	NC_004432	165	210312	212162	1851	1	NA	tRNA uridine-5-carboxymethylaminomethyl(34) synthesis enzyme MnmG
24	Eell	EELLY_v1c04660	entomo01.06.5.1	460	530221	532092	1872	-1	gidA	tRNA uridine 5-carboxymethylaminomethyl modification protein
24	Efre	EFREU_v1c00490	entomo02.03.4.1	49	60609	62489	1881	1	gidA	tRNA uridine 5-carboxymethylaminomethyl modification protein
24	Elum	ELUMI_v1c02050	entomo03.04.3.1	201	249451	251328	1878	1	gidA	tRNA uridine 5-carboxymethylaminomethyl modification protein
24	Eluc	ELUCI_v1c02770	entomo04.09.3.1	272	327888	329777	1890	1	gidA	tRNA uridine 5-carboxymethylaminomethyl modification protein
24	Emel	EMELA_v1c08890	entomo05.04.4.1	775	831411	833285	1875	-1	gidA	tRNA uridine 5-carboxymethylaminomethyl modification protein
24	Esom	ESOMN_v1c00660	entomo06.04.4.1	65	77314	79197	1884	1	gidA	tRNA uridine 5-carboxymethylaminomethyl modification protein
24	Mycap	MCAP_RS04290	NC_007633	781	989799	991688	1890	-1	NA	tRNA uridine(34) 5-carboxymethylaminomethyl synthesis enzyme MnmG
24	Meent	MENTO_v1c07120	meso01.03.2.1	701	833652	835532	1881	-1	gidA	tRNA uridine 5-carboxymethylaminomethyl modification protein
24	Melac	MLACT_v1c06800	meso02.03.9.1	676	816071	817972	1902	-1	gidA	tRNA uridine 5-carboxymethylaminomethyl modification protein
24	Mecor	MCORR_v1c03140	meso03.06.1.1	311	348996	350867	1872	1	gidA	tRNA uridine 5-carboxymethylaminomethyl modification protein
24	Mecol	MCOLE_v1c06850	meso04.06.0.1	678	785997	787877	1881	-1	gidA	tRNA uridine 5-carboxymethylaminomethyl modification protein
24	Metab	MTABA_v1c07230	meso05.06.1.1	707	830551	832431	1881	-1	gidA	tRNA uridine 5-carboxymethylaminomethyl modification protein
24	Meflo	Mfl671	NC_006055	668	779747	781627	1881	-1	NA	tRNA uridine 5-carboxymethylaminomethyl modification protein GidA
24	Mylea	MSB_RS04445	NC_014751	820	994219	996108	1890	-1	NA	tRNA uridine(34) 5-carboxymethylaminomethyl synthesis enzyme MnmG
24	Myput	MPUT_RS03450	NC_015946	632	806416	808302	1887	-1	NA	tRNA uridine-5-carboxymethylaminomethyl(34) synthesis enzyme MnmG
24	Mymyc	MSC_1017	NC_005364	971	1160013	1161902	1890	-1	gidA	tRNA uridine 5-carboxymethylaminomethyl modification protein GidA
24	Mymyc	MSC_1042	NC_005364	994	1183770	1185659	1890	-1	gidA	tRNA uridine 5-carboxymethylaminomethyl modification protein GidA
24	Myyea	MYE_RS03835	NZ_CP007520	726	869810	871696	1887	-1	NA	tRNA uridine 5-carboxymethylaminomethyl modification enzyme GidA
24	Skun	SKUN_RS00760	NZ_CP010899	137	159007	160887	1881	1	NA	tRNA uridine 5-carboxymethylaminomethyl modification enzyme GidA
24	Scul	SCULI_v1c10480	CP006681	1047	1150301	1152187	1887	-1	gidA	tRNA uridine 5-carboxymethylaminomethyl modification protein GidA
24	Ssab	SSABA_v1c08330	CP006934	820	935861	937741	1881	-1	gidA	tRNA uridine 5-carboxymethylaminomethyl modification protein GidA
24	Sapi	SAPIS_v1c09780	CP006682	974	1136752	1138623	1872	-1	gidA	tRNA uridine 5-carboxymethylaminomethyl modification protein GidA
24	Seri	SERIO_v1c02140	CP011856	194	229647	231530	1884	1	gidA	tRNA uridine 5-carboxymethylaminomethyl modification protein GidA
24	Schr	SCHRY_v1c01460	CP005077	144	166768	168645	1878	1	gidA	tRNA uridine 5-carboxymethylaminomethyl modification protein GidA
25	Amul	G319_RS0102120	NZ_AXXW01000006	147	165898	167163	1266	1	NA	serine--tRNA ligase
25	Mecha	L864_RS0103725	NZ_KI912502	153	172296	173564	1269	1	NA	serine--tRNA ligase
25	Megra	T314_RS0101410	NZ_JNJC01000001	259	300628	301896	1269	-1	NA	serine--tRNA ligase
25	Mepho	T347_RS0100975	NZ_JNJI01000002	188	204808	206073	1266	-1	NA	serine--tRNA ligase
25	Mesei	L872_RS0103630	NZ_KI912486	122	125472	126737	1266	-1	NA	serine--tRNA ligase
25	Mesyr	T346_RS0102205	NZ_JMKV01000002	147	179510	180775	1266	1	NA	serine--tRNA ligase
25	Myaga	MAG_RS00295	NC_009497	52	65725	66993	1269	-1	NA	serine--tRNA ligase
25	Mygal	MGA_RS04030	NC_004829	743	1004655	1005917	1263	-1	NA	serine--tRNA ligase
25	Mygen	MG_RS00025	NC_000908	5	7294	8547	1254	1	NA	serine--tRNA ligase
25	Myhyo	MHJ_RS01320	NC_007295	245	292303	293547	1245	1	NA	serine--tRNA ligase
25	Mymob	MMOB_RS00500	NC_006908	96	119577	120842	1266	-1	NA	serine--tRNA ligase
25	Mypen	MYPE_RS02140	NC_004432	400	531024	532304	1281	1	NA	serine--tRNA ligase
25	Eell	EELLY_v1c04870	entomo01.06.5.1	481	554631	555896	1266	-1	serS	seryl-tRNA synthetase
25	Efre	EFREU_v1c00180	entomo02.03.4.1	18	24419	25699	1281	1	serS	seryl-tRNA synthetase
25	Elum	ELUMI_v1c01770	entomo03.04.3.1	173	214641	215906	1266	1	serS	seryl-tRNA synthetase
25	Eluc	ELUCI_v1c02010	entomo04.09.3.1	197	240661	241926	1266	1	serS	seryl-tRNA synthetase
25	Emel	EMELA_v1c00200	entomo05.04.4.1	15	17781	19049	1269	-1	serS	seryl-tRNA synthetase
25	Esom	ESOMN_v1c00340	entomo06.04.4.1	34	40956	42221	1266	1	serS	seryl-tRNA synthetase
25	Mycap	MCAP_RS04200	NC_007633	763	969451	970719	1269	-1	NA	serine--tRNA ligase
25	Meent	MENTO_v1c00170	meso01.03.2.1	17	25534	26802	1269	-1	serS	seryl-tRNA synthetase
25	Melac	MLACT_v1c00100	meso02.03.9.1	10	11420	12688	1269	1	serS	seryl-tRNA synthetase
25	Mecor	MCORR_v1c02930	meso03.06.1.1	290	325225	326490	1266	1	serS	seryl-tRNA synthetase
25	Mecol	MCOLE_v1c00220	meso04.06.0.1	20	28611	29879	1269	-1	serS	seryl-tRNA synthetase
25	Metab	MTABA_v1c00140	meso05.06.1.1	14	18823	20091	1269	-1	serS	seryl-tRNA synthetase
25	Meflo	Mfl017	NC_006055	17	23458	24726	1269	-1	NA	seryl-tRNA synthetase
25	Mylea	MSB_RS04300	NC_014751	794	962895	964163	1269	-1	NA	serine--tRNA ligase
25	Myput	MPUT_RS00110	NC_015946	21	22679	23947	1269	-1	NA	serine--tRNA ligase
25	Mymyc	MSC_0066	NC_005364	66	75743	77011	1269	1	serS	seryl-tRNA synthetase
25	Myyea	MYE_RS00185	NZ_CP007520	36	42395	43663	1269	1	NA	serine--tRNA ligase
25	Skun	SKUN_RS00025	NZ_CP010899	5	7269	8540	1272	1	NA	serine--tRNA ligase
25	Scul	SCULI_v1c00050	CP006681	5	6998	8263	1266	1	serS	seryl-tRNA synthetase
25	Ssab	SSABA_v1c00050	CP006934	5	7134	8402	1269	1	serS	seryl-tRNA synthetase
25	Sapi	SAPIS_v1c00060	CP006682	4	7011	8273	1263	1	serS1	seryl-tRNA synthetase
25	Sapi	SAPIS_v1c05590	CP006682	555	672614	673867	1254	1	serS2	seryl-tRNA synthetase
25	Seri	SERIO_v1c00050	CP011856	5	7241	8509	1269	1	serS	seryl-tRNA synthetase
25	Schr	SCHRY_v1c00050	CP005077	5	7419	8693	1275	1	serS	seryl-tRNA synthetase
26	Amul	G319_RS0101315	NZ_AXXW01000005	247	277371	277973	603	1	NA	FMN-dependent NADH-azoreductase
26	Mecha	L864_RS0103545	NZ_KI912502	117	124435	125034	600	1	NA	FMN-dependent NADH-azoreductase
26	Megra	T314_RS0102615	NZ_JNJC01000007	34	39303	39902	600	1	NA	FMN-dependent NADH-azoreductase
26	Mepho	T347_RS0100960	NZ_JNJI01000002	185	202503	203102	600	1	NA	FMN-dependent NADH-azoreductase
26	Mesei	L872_RS0103615	NZ_KI912486	119	122692	123294	603	1	NA	FMN-dependent NADH-azoreductase
26	Mesyr	T346_RS0102215	NZ_JMKV01000002	149	182286	182888	603	-1	NA	FMN-dependent NADH-azoreductase
26	Myaga	MAG_RS02385	NC_009497	407	547337	547939	603	-1	NA	FMN-dependent NADH-azoreductase
26	Mygal	MGA_RS02975	NC_004829	545	732207	732800	594	-1	NA	FMN-dependent NADH-azoreductase
26	Mygen	MG_RS02025	NC_000908	364	416337	416930	594	-1	NA	FMN-dependent NADH-azoreductase
26	Myhyo	MHJ_RS02405	NC_007295	443	575771	576355	585	1	NA	ACP phosphodiesterase
26	Myhyo	MHJ_RS02410	NC_007295	444	576369	576974	606	1	NA	FMN-dependent NADH-azoreductase
26	Mymob	MMOB_RS01875	NC_006908	358	443257	443865	609	-1	NA	FMN-dependent NADH-azoreductase
26	Mypen	MYPE_RS00985	NC_004432	187	237453	238091	639	1	NA	FMN-dependent NADH-azoreductase
26	Eell	EELLY_v1c05160	entomo01.06.5.1	509	587972	588571	600	-1	acpD	FMN-dependent NADH-azoreductase
26	Efre	EFREU_v1c03020	entomo02.03.4.1	301	356038	356634	597	1	acpD	FMN-dependent NADH-azoreductase
26	Elum	ELUMI_v1c05910	entomo03.04.3.1	584	688808	689407	600	1	acpD	FMN-dependent NADH-azoreductase
26	Eluc	ELUCI_v1c06610	entomo04.09.3.4	15	15532	16131	600	1	acpD	FMN-dependent NADH-azoreductase
26	Emel	EMELA_v1c00660	entomo05.04.4.1	57	66675	67274	600	-1	acpD	FMN-dependent NADH-azoreductase
26	Esom	ESOMN_v1c02490	entomo06.04.4.1	247	282910	283503	594	-1	acpD	FMN-dependent NADH-azoreductase
26	Mycap	MCAP_RS00130	NC_007633	20	27586	28185	600	-1	NA	FMN-dependent NADH-azoreductase
26	Meent	MENTO_v1c00470	meso01.03.2.1	45	64037	64636	600	-1	acpD	FMN-dependent NADH-azoreductase
26	Melac	MLACT_v1c06690	meso02.03.9.1	665	801362	801958	597	1	acpD	FMN-dependent NADH-azoreductase
26	Mecor	MCORR_v1c02570	meso03.06.1.1	254	283977	284576	600	1	acpD	FMN-dependent NADH-azoreductase
26	Mecol	MCOLE_v1c00580	meso04.06.0.1	56	74574	75173	600	-1	acpD	FMN-dependent NADH-azoreductase
26	Metab	MTABA_v1c00440	meso05.06.1.1	44	56892	57491	600	-1	acpD	FMN-dependent NADH-azoreductase
26	Meflo	Mfl046	NC_006055	46	61953	62552	600	-1	NA	azoreductase
26	Mylea	MSB_RS00135	NC_014751	26	32166	32765	600	-1	NA	FMN-dependent NADH-azoreductase
26	Myput	MPUT_RS00060	NC_015946	11	13824	14423	600	1	NA	FMN-dependent NADH-azoreductase
26	Mymyc	MSC_0029	NC_005364	29	31891	32490	600	1	acpD	azoreductase
26	Myyea	MYE_RS00090	NZ_CP007520	17	20174	20773	600	1	NA	FMN-dependent NADH-azoreductase
26	Skun	SKUN_RS04430	NZ_CP010899	747	795966	796568	603	-1	NA	FMN-dependent NADH-azoreductase
26	Scul	SCULI_v1c05090	CP006681	509	567628	568230	603	-1	acpD	azoreductase
26	Ssab	SSABA_v1c07740	CP006934	764	873072	873674	603	1	acpD	azoreductase
26	Sapi	SAPIS_v1c05350	CP006682	531	645581	646183	603	-1	acpD	azoreductase
26	Seri	SERIO_v1c06010	CP011856	564	645459	646061	603	1	acpD	azoreductase
26	Schr	SCHRY_v1c06960	CP005077	685	770426	771028	603	-1	acpD	azoreductase
27	Amul	G319_RS04565	NZ_AXXW01000006	15	16529	18016	1488	-1	NA	hypothetical protein
27	Mecha	L864_RS0103455	NZ_KI912502	99	101720	103099	1380	-1	NA	hypothetical protein
27	Megra	T314_RS0102515	NZ_JNJC01000007	15	16580	17974	1395	-1	NA	hypothetical protein
27	Mepho	T347_RS0101485	NZ_JNJI01000002	288	325094	326617	1524	1	NA	hypothetical protein
27	Mesei	L872_RS04830	NZ_KI912486	223	239227	240570	1344	1	NA	hypothetical protein
27	Mesyr	T346_RS04180	NZ_JMKV01000002	38	51031	52383	1353	-1	NA	hypothetical protein
27	Myaga	MAG_RS00480	NC_009497	84	102067	103050	984	1	NA	prolipoprotein diacylglyceryl transferase
27	Mygal	MGA_RS03995	NC_004829	736	997758	998867	1110	-1	NA	diacylglyceryl transferase
27	Mygen	MG_RS00480	NC_000908	93	112718	113866	1149	1	NA	diacylglyceryl transferase
27	Myhyo	MHJ_RS00540	NC_007295	98	120998	121966	969	1	NA	prolipoprotein diacylglyceryl transferase
27	Mymob	MMOB_RS00995	NC_006908	190	249937	250833	897	1	NA	prolipoprotein diacylglyceryl transferase
27	Mypen	MYPE_RS01555	NC_004432	298	388329	389399	1071	1	NA	prolipoprotein diacylglyceryl transferase
27	Eell	EELLY_v1c05320	entomo01.06.5.1	525	608334	609701	1368	1	lgt	prolipoprotein diacylglyceryl transferase
27	Efre	EFREU_v1c06360	entomo02.03.4.1	629	759533	760867	1335	-1	lgt	prolipoprotein diacylglyceryl transferase
27	Elum	ELUMI_v1c00670	entomo03.04.3.1	66	76696	78078	1383	-1	lgt	prolipoprotein diacylglyceryl transferase
27	Eluc	ELUCI_v1c01060	entomo04.09.3.1	104	127723	129084	1362	-1	lgt	prolipoprotein diacylglyceryl transferase
27	Emel	EMELA_v1c00890	entomo05.04.4.1	77	92523	93905	1383	1	lgt	prolipoprotein diacylglyceryl transferase
27	Esom	ESOMN_v1c06460	entomo06.04.4.1	642	754790	756205	1416	-1	lgt	prolipoprotein diacylglyceryl transferase
27	Mycap	MCAP_RS03905	NC_007633	710	900331	901761	1431	1	NA	diacylglyceryl transferase
27	Meent	MENTO_v1c00670	meso01.03.2.1	65	88026	89444	1419	1	lgt	prolipoprotein diacylglyceryl transferase
27	Melac	MLACT_v1c00750	meso02.03.9.1	75	87588	89135	1548	1	lgt	prolipoprotein diacylglyceryl transferase
27	Mecor	MCORR_v1c02410	meso03.06.1.1	238	262744	264111	1368	-1	lgt	prolipoprotein diacylglyceryl transferase
27	Mecol	MCOLE_v1c00760	meso04.06.0.1	74	96093	97511	1419	1	lgt	prolipoprotein diacylglyceryl transferase
27	Metab	MTABA_v1c00660	meso05.06.1.1	64	80197	81600	1404	1	lgt	prolipoprotein diacylglyceryl transferase
27	Meflo	Mfl065	NC_006055	65	83711	85105	1395	1	NA	prolipoprotein diacylglyceryl transferase
27	Mylea	MSB_RS03980	NC_014751	737	892168	893598	1431	1	NA	diacylglyceryl transferase
27	Myput	MPUT_RS00510	NC_015946	100	119935	121350	1416	1	NA	diacylglyceryl transferase
27	Mymyc	MSC_0936	NC_005364	893	1062573	1063253	681	-1	NA	hypothetical protein
27	Mymyc	MSC_0937	NC_005364	894	1063492	1064004	513	-1	NA	hypothetical protein
27	Myyea	MYE_RS02415	NZ_CP007520	476	577881	579323	1443	-1	NA	diacylglyceryl transferase
27	Skun	SKUN_RS04805	NZ_CP010899	813	878854	880707	1854	-1	NA	prolipoprotein diacylglyceryl transferase
27	Scul	SCULI_v1c00810	CP006681	81	85408	86769	1362	1	lgt2	prolipoprotein diacylglyceryl transferase
27	Ssab	SSABA_v1c00660	CP006934	66	76815	78158	1344	1	lgt2	prolipoprotein diacylglyceryl transferase
27	Sapi	SAPIS_v1c00660	CP006682	64	69381	70703	1323	1	lgt2	prolipoprotein diacylglyceryl transferase
27	Seri	SERIO_v1c08800	CP011856	832	958610	960130	1521	-1	lgt	prolipoprotein diacylglyceryl transferase
27	Schr	SCHRY_v1c03140	CP005077	312	341007	342851	1845	1	NA	prolipoprotein diacylglyceryl transferase
28	Amul	G319_RS0101785	NZ_AXXW01000006	81	92664	94007	1344	-1	NA	replicative DNA helicase
28	Mecha	L864_RS0103360	NZ_KI912502	81	82075	83421	1347	-1	NA	replicative DNA helicase
28	Megra	T314_RS0102690	NZ_JNJC01000008	9	8028	9374	1347	-1	NA	replicative DNA helicase
28	Mepho	T347_RS0101185	NZ_JNJI01000002	229	258930	260267	1338	1	NA	replicative DNA helicase
28	Mesei	L872_RS0103875	NZ_KI912486	171	179160	180503	1344	1	NA	replicative DNA helicase
28	Mesyr	T346_RS0101935	NZ_JMKV01000002	95	118901	120244	1344	-1	NA	replicative DNA helicase
28	Myaga	MAG_RS01260	NC_009497	212	276638	278113	1476	1	NA	replicative DNA helicase
28	Mygal	MGA_RS03430	NC_004829	631	856908	858527	1620	-1	NA	DNA helicase
28	Mygen	MG_RS00520	NC_000908	101	118781	120187	1407	1	NA	replicative DNA helicase
28	Myhyo	MHJ_RS03410	NC_007295	635	843656	845047	1392	-1	NA	replicative DNA helicase
28	Mymob	MMOB_RS00930	NC_006908	178	233805	235163	1359	-1	NA	replicative DNA helicase
28	Mypen	MYPE_RS01065	NC_004432	203	257827	259260	1434	1	NA	replicative DNA helicase
28	Eell	EELLY_v1c05470	entomo01.06.5.1	540	620016	621368	1353	1	dnaB	replicative DNA helicase
28	Efre	EFREU_v1c06840	entomo02.03.4.1	677	814280	815674	1395	-1	dnaB	replicative DNA helicase
28	Elum	ELUMI_v1c01380	entomo03.04.3.1	135	176062	177417	1356	-1	dnaB	replicative DNA helicase
28	Eluc	ELUCI_v1c01560	entomo04.09.3.1	154	192758	194113	1356	-1	dnaB	replicative DNA helicase
28	Emel	EMELA_v1c01080	entomo05.04.4.1	96	112251	113597	1347	1	dnaB	replicative DNA helicase
28	Esom	ESOMN_v1c06990	entomo06.04.4.1	695	825372	826724	1353	-1	dnaB	replicative DNA helicase
28	Mycap	MCAP_RS00545	NC_007633	98	125184	126512	1329	1	NA	replicative DNA helicase
28	Meent	MENTO_v1c00860	meso01.03.2.1	84	107725	109071	1347	1	dnaB	replicative DNA helicase
28	Melac	MLACT_v1c00360	meso02.03.9.1	36	40978	42318	1341	1	dnaB	replicative DNA helicase
28	Mecor	MCORR_v1c02260	meso03.06.1.1	223	251079	252431	1353	-1	dnaB	replicative DNA helicase
28	Mecol	MCOLE_v1c00980	meso04.06.0.1	96	119236	120582	1347	1	dnaB	replicative DNA helicase
28	Metab	MTABA_v1c00870	meso05.06.1.1	85	101840	103186	1347	1	dnaB	replicative DNA helicase
28	Meflo	Mfl084	NC_006055	84	105090	106436	1347	1	NA	DNA replication priming helicase
28	Mylea	MSB_RS00295	NC_014751	55	68183	69496	1314	-1	NA	replicative DNA helicase
28	Mylea	MSB_RS00735	NC_014751	137	167209	168537	1329	1	NA	replicative DNA helicase
28	Myput	MPUT_RS00245	NC_015946	47	55222	56541	1320	1	NA	replicative DNA helicase
28	Mymyc	MSC_0956	NC_005364	913	1084096	1085412	1317	1	dnaC	replicative DNA helicase DnaC
28	Myyea	MYE_RS00540	NZ_CP007520	105	125391	126710	1320	1	NA	replicative DNA helicase
28	Skun	SKUN_RS01075	NZ_CP010899	195	217019	218395	1377	1	NA	replicative DNA helicase
28	Scul	SCULI_v1c00260	CP006681	26	25960	27312	1353	1	dnaC	replicative DNA helicase
28	Ssab	SSABA_v1c00260	CP006934	26	28025	29359	1335	1	dnaC	replicative DNA helicase
28	Sapi	SAPIS_v1c00260	CP006682	24	25017	26366	1350	1	dnaC	replicative DNA helicase
28	Seri	SERIO_v1c02810	CP011856	257	300666	302033	1368	1	dnaC	replicative DNA helicase
28	Schr	SCHRY_v1c01900	CP005077	188	214450	215817	1368	1	dnaC	replicative DNA helicase
29	Amul	G319_RS0101615	NZ_AXXW01000006	48	56053	56370	318	-1	NA	ATP synthase subunit C
29	Mecha	L864_RS0103230	NZ_KI912502	56	54229	54540	312	-1	NA	ATP synthase subunit C
29	Megra	T314_RS0101830	NZ_JNJC01000004	57	54973	55287	315	-1	NA	ATP synthase subunit C
29	Mepho	T347_RS0101370	NZ_JNJI01000002	265	299469	299810	342	1	NA	ATP synthase subunit C
29	Mesei	L872_RS0104020	NZ_KI912486	200	212102	212416	315	1	NA	ATP synthase subunit C
29	Mesyr	T346_RS0101790	NZ_JMKV01000002	67	87184	87498	315	-1	NA	ATP synthase subunit C
29	Myaga	MAG_RS01825	NC_009497	313	415676	415903	228	1	NA	ATP synthase subunit C
29	Mygal	MGA_RS01780	NC_004829	319	424041	424331	291	1	NA	ATP synthase subunit C
29	Mygen	MG_RS02450	NC_000908	444	507823	508131	309	-1	NA	ATP synthase subunit C
29	Myhyo	MHJ_RS00225	NC_007295	45	53322	53627	306	1	NA	ATP synthase subunit C
29	Mymob	MMOB_RS01155	NC_006908	221	282906	283163	258	-1	NA	ATP synthase subunit C
29	Mypen	MYPE_RS00285	NC_004432	56	67456	67692	237	1	NA	ATP synthase subunit C
29	Eell	EELLY_v1c05670	entomo01.06.5.1	560	643550	643867	318	1	atpE	F0F1 ATP synthase subunit C
29	Efre	EFREU_v1c06530	entomo02.03.4.1	646	782112	782435	324	-1	atpE	F0F1 ATP synthase subunit C
29	Elum	ELUMI_v1c01010	entomo03.04.3.1	100	138175	138510	336	-1	atpE	F0F1 ATP synthase subunit C
29	Eluc	ELUCI_v1c01280	entomo04.09.3.1	126	160366	160686	321	-1	atpE	F0F1 ATP synthase subunit C
29	Emel	EMELA_v1c01340	entomo05.04.4.1	122	142236	142550	315	1	atpE	F0F1 ATP synthase subunit C
29	Esom	ESOMN_v1c06650	entomo06.04.4.1	661	781507	781833	327	-1	atpE	F0F1 ATP synthase subunit C
29	Mycap	MCAP_RS00415	NC_007633	73	95186	95491	306	1	NA	ATP synthase subunit C
29	Meent	MENTO_v1c01120	meso01.03.2.1	110	137679	137993	315	1	atpE	F0F1 ATP synthase subunit C
29	Melac	MLACT_v1c00580	meso02.03.9.1	58	65583	65897	315	1	atpE	F0F1 ATP synthase subunit C
29	Mecor	MCORR_v1c02060	meso03.06.1.1	203	228579	228896	318	-1	atpE	F0F1 ATP synthase subunit C
29	Mecol	MCOLE_v1c01240	meso04.06.0.1	122	149170	149484	315	1	atpE	F0F1 ATP synthase subunit C
29	Metab	MTABA_v1c01160	meso05.06.1.1	112	133165	133479	315	1	atpE	F0F1 ATP synthase subunit C
29	Meflo	Mfl110	NC_006055	110	134979	135293	315	1	NA	ATP synthase subunit C
29	Mylea	MSB_RS00620	NC_014751	114	141779	142084	306	1	NA	ATP synthase subunit C
29	Myput	MPUT_RS00365	NC_015946	71	82791	83105	315	1	NA	ATP synthase subunit C
29	Mymyc	MSC_0890	NC_005364	849	1014216	1014521	306	-1	atpE	ATP synthase subunit C
29	Myyea	MYE_RS00685	NZ_CP007520	134	159297	159608	312	1	NA	ATP synthase C chain
29	Skun	SKUN_RS07290	NZ_CP010899	1224	1341751	1342053	303	-1	NA	ATP synthase F0 subunit C
29	Scul	SCULI_v1c00560	CP006681	56	56441	56758	318	1	atpE	F0F1 ATP synthase subunit C
29	Ssab	SSABA_v1c00490	CP006934	49	54264	54578	315	1	atpE	F0F1 ATP synthase subunit C
29	Sapi	SAPIS_v1c00490	CP006682	47	49026	49337	312	1	atpE	F0F1 ATP synthase subunit C
29	Seri	SERIO_v1c01160	CP011856	105	119966	120253	288	1	atpE	F0F1 ATP synthase subunit C
29	Seri	SERIO_v1c09730	CP011856	923	1064031	1064318	288	-1	atpE	F0F1 ATP synthase subunit C
29	Schr	SCHRY_v1c00850	CP005077	85	103619	103906	288	1	atpE	F0F1 ATP synthase subunit C
30	Amul	G319_RS04950	NZ_KI519557	144	151950	153170	1221	1	NA	hypothetical protein
30	Mecha	L864_RS04150	NZ_JAEI01000015	5	3450	4418	969	-1	NA	hypothetical protein
30	Myhyo	MHJ_RS02090	NC_007295	387	478192	478419	228	-1	NA	transposase
30	Myhyo	MHJ_RS02115	NC_007295	389	480789	481016	228	-1	NA	transposase
30	Eell	EELLY_v1c05860	entomo01.06.5.1	579	661110	661535	426	1	NA	hypothetical protein
30	Eluc	ELUCI_v1c00880	entomo04.09.3.1	86	108438	109127	690	-1	NA	transposase
30	Eluc	ELUCI_v1c04620	entomo04.09.3.1	457	540167	541366	1200	1	NA	transposase
30	Eluc	ELUCI_v1c08330	entomo04.09.3.5	7	5804	6772	969	-1	NA	transposase
30	Eluc	ELUCI_v1c09610	entomo04.09.3.7	8	6433	7122	690	-1	NA	transposase
30	Emel	EMELA_v1c00750	entomo05.04.4.1	63	73191	74159	969	1	NA	transposase
30	Esom	ESOMN_v1c06390	entomo06.04.4.1	635	749194	749874	681	1	NA	hypothetical protein
30	Mycap	MCAP_RS00945	NC_007633	171	226068	227186	1119	1	NA	transposase
30	Mecol	MCOLE_v1c00180	meso04.06.0.1	16	22671	23507	837	-1	NA	transposase
30	Mylea	MSB_RS03290	NC_014751	618	762571	763302	732	-1	NA	transposase
30	Mymyc	MSC_0015	NC_005364	15	22141	23001	861	-1	tnpB	IS1296SQ transposase protein B
30	Mymyc	MSC_0055	NC_005364	55	66921	67781	861	-1	tnpB	IS1296IE transposase protein B
30	Mymyc	MSC_0137	NC_005364	131	160879	161739	861	-1	tnpB	IS1296MP transposase protein B
30	Mymyc	MSC_0174	NC_005364	166	203270	204130	861	1	tnpB	IS1296UK transposase protein B
30	Mymyc	MSC_0211	NC_005364	203	244133	244993	861	-1	tnpB	IS1296JI transposase protein B
30	Mymyc	MSC_0239	NC_005364	228	272665	273525	861	1	tnpB	IS1296FJ transposase protein B
30	Mymyc	MSC_0246	NC_005364	234	280596	281456	861	1	tnpB	IS1296OD transposase protein B
30	Mymyc	MSC_0629	NC_005364	598	721854	722729	876	-1	tnpB	IS1296LL transposase protein B
30	Mymyc	MSC_0663	NC_005364	631	757307	758155	849	1	tnpB	IS1296AB_B transposase protein B
30	Mymyc	MSC_0844	NC_005364	805	958259	959119	861	1	tnpB	IS1296HV transposase protein B
30	Mymyc	MSC_0899	NC_005364	858	1021586	1022446	861	1	tnpB	IS1296AC_R transposase protein B
30	Mymyc	MSC_0904	NC_005364	863	1026853	1027713	861	-1	tnpB	IS1296DS transposase protein B
30	Myyea	MYE_RS03980	NZ_CP007520	171	209957	210406	450	-1	NA	transposase
30	Sapi	SAPIS_v1c02100	CP006682	207	253803	254924	1122	-1	NA	putative transposase
30	Schr	SCHRY_v1c03970	CP005077	392	437969	439144	1176	-1	NA	putative transposase
30	Schr	SCHRY_v1c04190	CP005077	414	464377	465552	1176	1	NA	putative transposase
30	Schr	SCHRY_v1c05350	CP005077	526	595775	596770	996	-1	NA	putative transposase
30	Schr	SCHRY_v1c06680	CP005077	657	735113	736288	1176	-1	NA	putative transposase
30	Schr	SCHRY_v1c07420	CP005077	731	812901	814076	1176	1	NA	putative transposase
30	Schr	SCHRY_v1c07770	CP005077	766	851702	852877	1176	1	NA	putative transposase
30	Schr	SCHRY_v1c07910	CP005077	780	865537	866712	1176	-1	NA	putative transposase
30	Schr	SCHRY_v1c09840	CP005077	969	1070916	1072091	1176	1	NA	putative transposase
31	Amul	G319_RS0103145	NZ_KI519557	41	45858	47789	1932	1	NA	threonine--tRNA ligase
31	Mecha	L864_RS0100125	NZ_JAEI01000010	9	7875	9809	1935	1	NA	threonine--tRNA ligase
31	Megra	T314_RS0102025	NZ_JNJC01000005	16	23659	25593	1935	1	NA	threonine--tRNA ligase
31	Mepho	T347_RS0103335	NZ_JNJI01000006	33	37287	39221	1935	-1	NA	threonine--tRNA ligase
31	Mesei	L872_RS0100410	NZ_JAED01000007	55	66820	68751	1932	1	NA	threonine--tRNA ligase
31	Mesyr	T346_RS0103535	NZ_JMKV01000004	43	52334	54265	1932	-1	NA	threonine--tRNA ligase
31	Myaga	MAG_RS01790	NC_009497	307	407276	409024	1749	1	NA	threonine--tRNA ligase
31	Mygal	MGA_RS01000	NC_004829	178	215394	217115	1722	1	NA	threonine--tRNA ligase
31	Mygen	MG_RS02290	NC_000908	413	472884	474578	1695	-1	NA	threonine--tRNA ligase
31	Myhyo	MHJ_RS03125	NC_007295	583	762018	763757	1740	-1	NA	threonine--tRNA ligase
31	Mymob	MMOB_RS03080	NC_006908	579	700964	702703	1740	-1	NA	threonine--tRNA ligase
31	Mypen	MYPE_RS01430	NC_004432	273	361235	362935	1701	-1	NA	threonine--tRNA ligase
31	Eell	EELLY_v1c06570	entomo01.06.5.1	645	726719	728653	1935	1	thrS	threonyl-tRNA synthetase
31	Efre	EFREU_v1c01880	entomo02.03.4.1	188	226134	228068	1935	1	thrS	threonyl-tRNA synthetase
31	Elum	ELUMI_v1c08070	entomo03.04.3.1	799	932938	934866	1929	-1	thrS	threonyl-tRNA synthetase
31	Eluc	ELUCI_v1c00280	entomo04.09.3.1	28	35991	37925	1935	1	thrS	threonyl-tRNA synthetase
31	Emel	EMELA_v1c03490	entomo05.04.4.1	317	335781	337715	1935	-1	thrS	threonyl-tRNA synthetase
31	Esom	ESOMN_v1c05410	entomo06.04.4.1	537	634577	636514	1938	-1	thrS	threonyl-tRNA synthetase
31	Mycap	MCAP_RS01120	NC_007633	206	266899	268818	1920	1	NA	threonine--tRNA ligase
31	Meent	MENTO_v1c01820	meso01.03.2.1	179	210509	212443	1935	1	thrS	threonyl-tRNA synthetase
31	Melac	MLACT_v1c05050	meso02.03.9.1	501	611350	613278	1929	-1	thrS	threonyl-tRNA synthetase
31	Mecor	MCORR_v1c01250	meso03.06.1.1	125	150248	152182	1935	-1	thrS	threonyl-tRNA synthetase
31	Mecol	MCOLE_v1c01940	meso04.06.0.1	191	221942	223876	1935	1	thrS	threonyl-tRNA synthetase
31	Metab	MTABA_v1c01870	meso05.06.1.1	182	210144	212078	1935	1	thrS	threonyl-tRNA synthetase
31	Meflo	Mfl177	NC_006055	177	206087	208021	1935	1	NA	threonyl-tRNA synthetase
31	Mylea	MSB_RS01310	NC_014751	248	315128	317047	1920	1	NA	threonine--tRNA ligase
31	Myput	MPUT_RS02770	NC_015946	514	647283	649226	1944	-1	NA	threonine--tRNA ligase
31	Mymyc	MSC_0262	NC_005364	250	298293	300212	1920	1	thrS	threonyl-tRNA synthetase
31	Myyea	MYE_RS02285	NZ_CP007520	450	546113	548047	1935	-1	NA	threonine--tRNA ligase
31	Skun	SKUN_RS03175	NZ_CP010899	533	578417	580339	1923	1	NA	threonine--tRNA ligase
31	Scul	SCULI_v1c02480	CP006681	248	283220	285169	1950	1	thrS	threonyl-tRNA synthetase
31	Ssab	SSABA_v1c01540	CP006934	154	178755	180692	1938	1	thrS	threonyl-tRNA synthetase
31	Sapi	SAPIS_v1c02010	CP006682	198	241864	243813	1950	1	thrS1	threonyl-tRNA synthetase
31	Sapi	SAPIS_v1c05600	CP006682	556	673880	675679	1800	1	thrS2	threonyl-tRNA synthetase
31	Seri	SERIO_v1c07370	CP011856	692	803011	804933	1923	-1	thrS	threonyl-tRNA synthetase
31	Schr	SCHRY_v1c06350	CP005077	624	697061	698980	1920	-1	thrS	threonyl-tRNA synthetase
32	Amul	G319_RS0103895	NZ_KI519557	184	203005	204861	1857	1	NA	DNA primase
32	Mecha	L864_RS0100595	NZ_JAEI01000010	101	111671	113554	1884	1	NA	DNA primase
32	Megra	T314_RS0103020	NZ_KL370789	52	66227	68098	1872	1	NA	DNA primase
32	Mepho	T347_RS0102305	NZ_JNJI01000004	7	11082	12824	1743	-1	NA	DNA primase
32	Mesei	L872_RS0101940	NZ_KI912485	105	116515	118353	1839	1	NA	DNA primase
32	Mesyr	T346_RS0100500	NZ_JMKV01000001	97	109252	111084	1833	1	NA	DNA primase
32	Myaga	MAG_RS01395	NC_009497	233	308267	310204	1938	-1	NA	DNA primase
32	Mygal	MGA_RS02265	NC_004829	411	552142	554130	1989	-1	NA	DNA primase
32	Mygen	MG_RS01455	NC_000908	272	297651	299474	1824	-1	NA	DNA primase
32	Myhyo	MHJ_RS00285	NC_007295	57	64401	66242	1842	1	NA	DNA primase
32	Mymob	MMOB_RS01575	NC_006908	298	357822	359666	1845	-1	NA	DNA primase
32	Mypen	MYPE_RS05380	NC_004432	338	441624	443690	2067	1	NA	DNA primase
32	Eell	EELLY_v1c07470	entomo01.06.5.1	733	826525	828378	1854	1	dnaG	DNA primase
32	Efre	EFREU_v1c03570	entomo02.03.4.1	356	425144	426952	1809	-1	dnaG	DNA primase
32	Elum	ELUMI_v1c06440	entomo03.04.3.1	637	747372	749207	1836	-1	dnaG	DNA primase
32	Eluc	ELUCI_v1c07330	entomo04.09.3.4	87	106046	107884	1839	-1	dnaG	DNA primase
32	Emel	EMELA_v1c03840	entomo05.04.4.1	348	357031	358908	1878	1	dnaG	DNA primase
32	Esom	ESOMN_v1c04060	entomo06.04.4.1	402	492384	494195	1812	-1	dnaG	DNA primase
32	Mycap	MCAP_RS02545	NC_007633	468	601676	603490	1815	-1	NA	DNA primase
32	Meent	MENTO_v1c02760	meso01.03.2.1	272	313129	315006	1878	1	dnaG	DNA primase
32	Melac	MLACT_v1c03730	meso02.03.9.1	369	452230	454188	1959	-1	dnaG	DNA primase
32	Mecor	MCORR_v1c00350	meso03.06.1.1	35	50544	52397	1854	-1	dnaG	DNA primase
32	Mecol	MCOLE_v1c02880	meso04.06.0.1	285	321548	323425	1878	1	dnaG	DNA primase
32	Metab	MTABA_v1c02810	meso05.06.1.1	276	314333	316210	1878	1	dnaG	DNA primase
32	Meflo	Mfl269	NC_006055	269	307926	309806	1881	1	NA	DNA primase
32	Mylea	MSB_RS02535	NC_014751	477	605425	607239	1815	-1	NA	DNA primase
32	Myput	MPUT_RS01605	NC_015946	296	371133	372941	1809	1	NA	DNA primase
32	Mymyc	MSC_0465	NC_005364	440	526787	528625	1839	1	dnaG	DNA primase
32	Myyea	MYE_RS01590	NZ_CP007520	311	373159	374976	1818	1	NA	DNA primase
32	Skun	SKUN_RS04730	NZ_CP010899	800	857774	859654	1881	-1	NA	DNA primase
32	Scul	SCULI_v1c07280	CP006681	728	806097	808049	1953	-1	dnaG	DNA primase
32	Ssab	SSABA_v1c03220	CP006934	322	353769	355580	1812	1	dnaG	DNA primase
32	Sapi	SAPIS_v1c06930	CP006682	689	822395	824317	1923	-1	dnaG	DNA primase
32	Seri	SERIO_v1c08610	CP011856	813	934877	936730	1854	-1	dnaG	DNA primase
32	Schr	SCHRY_v1c03290	CP005077	327	360435	362348	1914	1	dnaG1	DNA primase
32	Schr	SCHRY_v1c09020	CP005077	888	990279	991316	1038	-1	dnaG2	DNA primase
33	Mecha	L864_RS0101895	NZ_JAEI01000014	54	58188	59639	1452	1	NA	6-phospho-beta-glucosidase
33	Mecha	L864_RS0103605	NZ_KI912502	129	138344	139795	1452	-1	NA	6-phospho-beta-glucosidase
33	Mecha	L864_RS0103630	NZ_KI912502	134	144912	146363	1452	-1	NA	6-phospho-beta-glucosidase
33	Mecha	L864_RS0103645	NZ_KI912502	137	149974	151419	1446	-1	NA	hypothetical protein
33	Mecha	L864_RS0103760	NZ_KI912502	160	184547	185992	1446	-1	NA	6-phospho-beta-glucosidase
33	Mecha	L864_RS0103780	NZ_KI912502	164	191485	192954	1470	-1	NA	6-phospho-beta-glucosidase
33	Megra	T314_RS0100050	NZ_JNJC01000001	9	10593	12032	1440	-1	NA	6-phospho-beta-glucosidase
33	Megra	T314_RS0101480	NZ_JNJC01000001	273	321299	322750	1452	1	NA	6-phospho-beta-glucosidase
33	Megra	T314_RS0102285	NZ_JNJC01000006	14	10855	12297	1443	1	NA	hypothetical protein
33	Mepho	T347_RS0101945	NZ_JNJI01000003	44	50078	51532	1455	-1	NA	hypothetical protein
33	Mesei	L872_RS0101895	NZ_KI912485	96	106382	107824	1443	-1	NA	hypothetical protein
33	Mesei	L872_RS0102510	NZ_KI912485	216	256271	257725	1455	-1	NA	6-phospho-beta-glucosidase
33	Elum	ELUMI_v1c00450	entomo03.04.3.1	45	53827	55275	1449	1	bglA	6-phospho-beta-glucosidase
33	Elum	ELUMI_v1c05820	entomo03.04.3.1	575	675049	676500	1452	1	bglA	6-phospho-beta-glucosidase
33	Elum	ELUMI_v1c05830	entomo03.04.3.1	576	676800	678248	1449	1	bglA	6-phospho-beta-glucosidase
33	Elum	ELUMI_v1c08380	entomo03.04.3.1	830	974889	976337	1449	-1	bglA	6-phospho-beta-glucosidase
33	Elum	ELUMI_v1c08400	entomo03.04.3.1	832	979156	980604	1449	-1	bglA	6-phospho-beta-glucosidase
33	Elum	ELUMI_v1c08420	entomo03.04.3.1	834	983424	984872	1449	-1	bglA	6-phospho-beta-glucosidase
33	Eluc	ELUCI_v1c09490	entomo04.09.3.6	104	124704	126152	1449	1	bglA	6-phospho-beta-glucosidase
33	Esom	ESOMN_v1c03520	entomo06.04.4.1	348	427929	429380	1452	1	bglA	6-phospho-beta-glucosidase
33	Esom	ESOMN_v1c05860	entomo06.04.4.1	582	688077	689522	1446	-1	bglA	6-phospho-beta-glucosidase
33	Meent	MENTO_v1c00120	meso01.03.2.1	12	15895	17346	1452	1	bglA	6-phospho-beta-glucosidase
33	Meent	MENTO_v1c00320	meso01.03.2.1	30	46366	47817	1452	1	bglA	6-phospho-beta-glucosidase
33	Meent	MENTO_v1c06650	meso01.03.2.1	655	781797	783245	1449	-1	bglA	6-phospho-beta-glucosidase
33	Mecor	MCORR_v1c06760	meso03.06.1.3	18	27789	29240	1452	1	bglA	6-phospho-beta-glucosidase
33	Mecol	MCOLE_v1c00170	meso04.06.0.1	15	21158	22612	1455	1	bglA	6-phospho-beta-glucosidase
33	Mecol	MCOLE_v1c00430	meso04.06.0.1	41	56885	58336	1452	1	bglA	6-phospho-beta-glucosidase
33	Mecol	MCOLE_v1c06380	meso04.06.0.1	632	732450	733901	1452	-1	bglA	6-phospho-beta-glucosidase
33	Meflo	Mfl009	NC_006055	9	12376	13839	1464	1	NA	beta-glucosidase
33	Meflo	Mfl012	NC_006055	12	16264	17718	1455	1	NA	beta-glucosidase
33	Meflo	Mfl034	NC_006055	34	47227	48678	1452	1	NA	6-phospho-beta-glucosidase
33	Meflo	Mfl430	NC_006055	432	507621	509063	1443	-1	NA	6-phospho-beta-glucosidase
33	Meflo	Mfl615	NC_006055	613	719951	721402	1452	-1	NA	beta-glucosidase
33	Scul	SCULI_v1c06140	CP006681	614	681896	683347	1452	-1	bgl4	6-phospho-beta-glucosidase
33	Scul	SCULI_v1c08320	CP006681	831	917402	918853	1452	-1	bgl8	6-phospho-beta-glucosidase
33	Sapi	SAPIS_v1c04260	CP006682	423	496522	497958	1437	1	bgl	6-phospho-beta-glucosidase
34	Amul	G319_RS0103755	NZ_KI519557	156	165593	166891	1299	1	obgE	GTPase CgtA
34	Mecha	L864_RS0101165	NZ_JAEI01000013	5	5024	6322	1299	-1	obgE	GTPase CgtA
34	Megra	T314_RS0100535	NZ_JNJC01000001	88	105022	106320	1299	-1	obgE	GTPase CgtA
34	Mepho	T347_RS0102445	NZ_JNJI01000004	35	46362	47660	1299	-1	obgE	GTPase CgtA
34	Mesei	L872_RS0101785	NZ_KI912485	73	74488	75786	1299	1	obgE	GTPase CgtA
34	Mesyr	T346_RS0100360	NZ_JMKV01000001	69	71625	72923	1299	1	obgE	GTPase CgtA
34	Myaga	MAG_RS02585	NC_009497	443	595921	597189	1269	-1	NA	GTPase ObgE
34	Mygal	MGA_RS02590	NC_004829	472	630432	631736	1305	-1	NA	GTPase Obg
34	Mygen	MG_RS02340	NC_000908	422	482068	483369	1302	-1	NA	GTPase Obg
34	Myhyo	MHJ_RS00190	NC_007295	38	47574	48833	1260	1	NA	GTPase ObgE
34	Mymob	MMOB_RS02285	NC_006908	432	525674	526942	1269	1	NA	GTPase ObgE
34	Mypen	MYPE_RS01005	NC_004432	191	240192	241481	1290	1	NA	GTPase Obg
34	Eell	EELLY_v1c00430	entomo01.06.5.1	43	50427	51725	1299	1	obgE	GTPase ObgE
34	Efre	EFREU_v1c03850	entomo02.03.4.1	384	464591	465898	1308	-1	obgE	GTPase ObgE
34	Elum	ELUMI_v1c06910	entomo03.04.3.1	684	816457	817755	1299	-1	obgE	GTPase ObgE
34	Eluc	ELUCI_v1c07640	entomo04.09.3.4	118	148578	149876	1299	-1	obgE	GTPase ObgE
34	Emel	EMELA_v1c07220	entomo05.04.4.1	622	658364	659662	1299	-1	obgE	GTPase ObgE
34	Esom	ESOMN_v1c04320	entomo06.04.4.1	428	522764	524062	1299	-1	obgE	GTPase ObgE
34	Mycap	MCAP_RS02690	NC_007633	495	640031	641332	1302	-1	obgE	GTPase ObgE
34	Meent	MENTO_v1c05720	meso01.03.2.1	563	675067	676365	1299	-1	obgE	GTPase ObgE
34	Melac	MLACT_v1c04010	meso02.03.9.1	397	491874	493169	1296	-1	obgE	GTPase ObgE
34	Mecor	MCORR_v1c04470	meso03.06.1.1	444	494574	495872	1299	1	obgE	GTPase ObgE
34	Mecol	MCOLE_v1c05450	meso04.06.0.1	539	625472	626770	1299	-1	obgE	GTPase ObgE
34	Metab	MTABA_v1c05720	meso05.06.1.1	556	662482	663780	1299	-1	obgE	GTPase ObgE
34	Meflo	Mfl522	NC_006055	522	613864	615162	1299	-1	obgE	GTPase ObgE
34	Mylea	MSB_RS02695	NC_014751	508	642363	643664	1302	-1	obgE	GTPase ObgE
34	Myput	MPUT_RS01755	NC_015946	325	415070	416368	1299	1	obgE	GTPase ObgE
34	Mymyc	MSC_0439	NC_005364	414	494692	495993	1302	1	obgE	GTPase ObgE
34	Myyea	MYE_RS01685	NZ_CP007520	329	398258	399559	1302	1	obgE	GTPase CgtA
34	Skun	SKUN_RS05515	NZ_CP010899	925	1004731	1006035	1305	-1	obgE	GTPase CgtA
34	Scul	SCULI_v1c03600	CP006681	360	390447	391739	1293	1	obgE	GTPase ObgE
34	Ssab	SSABA_v1c02810	CP006934	281	309451	310746	1296	1	obgE	GTPase ObgE
34	Sapi	SAPIS_v1c03380	CP006682	335	380449	381741	1293	1	obgE	GTPase ObgE
34	Seri	SERIO_v1c04940	CP011856	461	519731	521035	1305	1	obgE	GTPase ObgE
34	Schr	SCHRY_v1c05600	CP005077	551	626843	628144	1302	-1	obgE	GTPase ObgE
35	Amul	G319_RS0103195	NZ_KI519557	50	57851	59572	1722	1	NA	phosphoenolpyruvate--protein phosphotransferase
35	Mecha	L864_RS0101150	NZ_JAEI01000013	3	2258	3979	1722	-1	NA	phosphoenolpyruvate--protein phosphotransferase
35	Megra	T314_RS0100520	NZ_JNJC01000001	86	102255	103976	1722	-1	NA	phosphoenolpyruvate--protein phosphotransferase
35	Mepho	T347_RS0103325	NZ_JNJI01000006	31	34461	36185	1725	-1	NA	phosphoenolpyruvate--protein phosphotransferase
35	Mesei	L872_RS0100540	NZ_JAED01000008	20	21170	22891	1722	1	NA	phosphoenolpyruvate--protein phosphotransferase
35	Mesyr	T346_RS0103475	NZ_JMKV01000004	31	37882	39603	1722	-1	NA	phosphoenolpyruvate--protein phosphotransferase
35	Myaga	MAG_RS03205	NC_009497	554	747960	749669	1710	-1	NA	phosphoenolpyruvate--protein phosphotransferase
35	Mygal	MGA_RS00410	NC_004829	80	92593	94329	1737	1	NA	phosphoenolpyruvate--protein phosphotransferase
35	Mygen	MG_RS02555	NC_000908	465	534319	536037	1719	-1	NA	phosphoenolpyruvate--protein phosphotransferase
35	Myhyo	MHJ_RS02510	NC_007295	461	594437	596173	1737	1	NA	phosphoenolpyruvate--protein phosphotransferase
35	Mymob	MMOB_RS00330	NC_006908	63	81554	83260	1707	-1	NA	phosphoenolpyruvate--protein phosphotransferase
35	Mypen	MYPE_RS02835	NC_004432	538	688883	690622	1740	-1	NA	phosphoenolpyruvate--protein phosphotransferase
35	Eell	EELLY_v1c00470	entomo01.06.5.1	47	55524	57245	1722	1	ptsI	phosphoenolpyruvate-protein phosphotransferase
35	Efre	EFREU_v1c01900	entomo02.03.4.1	190	229294	231018	1725	1	ptsI	phosphoenolpyruvate-protein phosphotransferase
35	Elum	ELUMI_v1c08040	entomo03.04.3.1	797	928656	930380	1725	-1	ptsI	phosphoenolpyruvate-protein phosphotransferase
35	Eluc	ELUCI_v1c00300	entomo04.09.3.1	29	39528	41255	1728	1	ptsI	phosphoenolpyruvate-protein phosphotransferase
35	Emel	EMELA_v1c07190	entomo05.04.4.1	619	655603	657324	1722	-1	ptsI	phosphoenolpyruvate-protein phosphotransferase
35	Esom	ESOMN_v1c05290	entomo06.04.4.1	525	622532	624253	1722	-1	ptsI	phosphoenolpyruvate-protein phosphotransferase
35	Mycap	MCAP_RS01175	NC_007633	217	281962	283683	1722	1	NA	phosphoenolpyruvate--protein phosphotransferase
35	Meent	MENTO_v1c05690	meso01.03.2.1	560	672300	674021	1722	-1	ptsI	phosphoenolpyruvate-protein phosphotransferase
35	Melac	MLACT_v1c05030	meso02.03.9.1	499	608516	610243	1728	-1	ptsI	phosphoenolpyruvate-protein phosphotransferase
35	Mecor	MCORR_v1c04510	meso03.06.1.1	448	499426	501147	1722	1	ptsI	phosphoenolpyruvate-protein phosphotransferase
35	Mecol	MCOLE_v1c05420	meso04.06.0.1	536	622704	624425	1722	-1	ptsI	phosphoenolpyruvate-protein phosphotransferase
35	Metab	MTABA_v1c05690	meso05.06.1.1	553	659714	661435	1722	-1	ptsI	phosphoenolpyruvate-protein phosphotransferase
35	Meflo	Mfl519	NC_006055	519	611097	612818	1722	-1	NA	phosphoenolpyruvate-protein phosphotransferase
35	Mylea	MSB_RS01365	NC_014751	259	330120	331841	1722	1	NA	phosphoenolpyruvate--protein phosphotransferase
35	Myput	MPUT_RS02690	NC_015946	498	613936	615660	1725	-1	NA	phosphoenolpyruvate--protein phosphotransferase
35	Mymyc	MSC_0273	NC_005364	261	313258	314979	1722	1	ptsI	phosphoenolpyruvate-protein phosphotransferase
35	Myyea	MYE_RS02180	NZ_CP007520	427	511195	512919	1725	-1	NA	phosphoenolpyruvate--protein phosphotransferase
35	Skun	SKUN_RS06805	NZ_CP010899	1143	1256334	1258067	1734	-1	NA	phosphoenolpyruvate--protein phosphotransferase
35	Scul	SCULI_v1c01210	CP006681	121	129950	131668	1719	1	ptsI	phosphoenolpyruvate-protein phosphotransferase
35	Ssab	SSABA_v1c00940	CP006934	94	109480	111204	1725	1	ptsI	phosphoenolpyruvate-protein phosphotransferase
35	Sapi	SAPIS_v1c01030	CP006682	101	116619	118337	1719	1	ptsI	phosphoenolpyruvate-protein phosphotransferase
35	Seri	SERIO_v1c11290	CP011856	1074	1234054	1235784	1731	-1	ptsI	phosphoenolpyruvate-protein phosphotransferase
35	Schr	SCHRY_v1c08920	CP005077	878	977342	979072	1731	-1	ptsI	phosphoenolpyruvate-protein phosphotransferase
36	Amul	G319_RS0102900	NZ_KI519557	4	3269	4093	825	1	NA	hypothetical protein
36	Mecha	L864_RS0102300	NZ_JAEI01000015	53	62315	63160	846	-1	NA	hypothetical protein
36	Megra	T314_RS0100485	NZ_JNJC01000001	79	94151	94990	840	-1	NA	hypothetical protein
36	Mepho	T347_RS0103540	NZ_JNJI01000006	61	72379	73212	834	-1	NA	hypothetical protein
36	Mesei	L872_RS0100115	NZ_JAED01000007	9	8747	9598	852	1	NA	hypothetical protein
36	Mesyr	T346_RS0103815	NZ_JMKV01000004	87	108899	109750	852	-1	NA	hypothetical protein
36	Myaga	MAG_RS00145	NC_009497	25	26757	27581	825	1	NA	haloacid dehalogenase
36	Mymob	MMOB_RS00255	NC_006908	49	63849	64703	855	1	NA	haloacid dehalogenase
36	Mymob	MMOB_RS03455	NC_006908	50	64733	65578	846	1	NA	COF family HAD hydrolase protein
36	Mypen	MYPE_RS02705	NC_004432	512	660052	660870	819	-1	NA	haloacid dehalogenase
36	Mypen	MYPE_RS05215	NC_004432	1000	1331694	1332524	831	-1	NA	haloacid dehalogenase
36	Eell	EELLY_v1c00510	entomo01.06.5.1	51	59576	60403	828	1	had	HAD superfamily hydrolase
36	Efre	EFREU_v1c01550	entomo02.03.4.1	155	183687	184535	849	1	had	HAD superfamily hydrolase
36	Elum	ELUMI_v1c00210	entomo03.04.3.1	21	25657	26502	846	-1	had	HAD superfamily hydrolase
36	Eluc	ELUCI_v1c09220	entomo04.09.3.6	77	95058	95900	843	-1	had	HAD superfamily hydrolase
36	Emel	EMELA_v1c07150	entomo05.04.4.1	616	651468	652307	840	-1	had	HAD superfamily hydrolase
36	Esom	ESOMN_v1c05900	entomo06.04.4.1	586	693981	694793	813	-1	had	HAD superfamily hydrolase
36	Esom	ESOMN_v1c05910	entomo06.04.4.1	587	694830	695657	828	-1	had	HAD superfamily hydrolase
36	Mycap	MCAP_RS03675	NC_007633	675	853320	854183	864	-1	NA	hypothetical protein
36	Meent	MENTO_v1c05620	meso01.03.2.1	553	665009	665848	840	-1	had	HAD superfamily hydrolase
36	Melac	MLACT_v1c01150	meso02.03.9.1	112	147832	148656	825	1	had	HAD superfamily hydrolase
36	Mecor	MCORR_v1c04550	meso03.06.1.1	452	503488	504315	828	1	had	HAD superfamily hydrolase
36	Mecol	MCOLE_v1c05360	meso04.06.0.1	530	616148	616987	840	-1	had	HAD superfamily hydrolase
36	Metab	MTABA_v1c05590	meso05.06.1.1	545	650215	651054	840	-1	had	HAD superfamily hydrolase
36	Meflo	Mfl513	NC_006055	513	604572	605411	840	-1	NA	HAD-superfamily cof-like hydrolase
36	Mylea	MSB_RS03705	NC_014751	693	841622	842485	864	-1	NA	hypothetical protein
36	Myput	MPUT_RS00665	NC_015946	125	151348	152214	867	1	NA	hypothetical protein
36	Mymyc	MSC_0805	NC_005364	769	909925	910788	864	-1	had	HAD superfamily hydrolase
36	Myyea	MYE_RS03530	NZ_CP007520	671	801420	802268	849	-1	NA	hypothetical protein
36	Skun	SKUN_RS07185	NZ_CP010899	1206	1322112	1322933	822	-1	NA	HAD family hydrolase
36	Scul	SCULI_v1c01480	CP006681	148	163620	164444	825	1	had	HAD superfamily hydrolase
36	Ssab	SSABA_v1c01900	CP006934	190	223909	224727	819	1	had	HAD superfamily hydrolase
36	Sapi	SAPIS_v1c01180	CP006682	116	135122	135931	810	1	had	HAD superfamily hydrolase
36	Seri	SERIO_v1c01480	CP011856	135	151266	152093	828	1	had	HAD superfamily hydrolase
36	Schr	SCHRY_v1c01050	CP005077	105	121751	122581	831	1	had	HAD superfamily hydrolase
37	Amul	G319_RS0102940	NZ_KI519557	11	8931	9932	1002	1	NA	ABC transporter permease
37	Mecha	L864_RS0102285	NZ_JAEI01000015	51	59923	60918	996	-1	NA	ABC transporter permease
37	Megra	T314_RS0100465	NZ_JNJC01000001	77	91746	92741	996	-1	NA	spermidine/putrescine ABC transporter permease
37	Mepho	T347_RS0103525	NZ_JNJI01000006	59	69991	70992	1002	-1	NA	ABC transporter permease
37	Mesei	L872_RS0100145	NZ_JAED01000007	14	12945	13958	1014	1	NA	ABC transporter permease
37	Mesyr	T346_RS0103790	NZ_JMKV01000004	83	105487	106500	1014	-1	NA	ABC transporter permease
37	Myaga	MAG_RS00650	NC_009497	113	142738	143574	837	1	NA	polyamine ABC transporter permease
37	Mygal	MGA_RS02680	NC_004829	490	651109	652080	972	-1	NA	spermidine/putrescine ABC transporter permease
37	Mygen	MG_RS00215	NC_000908	41	51524	52381	858	1	NA	spermidine/putrescine ABC transporter permease
37	Myhyo	MHJ_RS02880	NC_007295	535	702003	702863	861	-1	NA	polyamine ABC transporter permease
37	Mymob	MMOB_RS00270	NC_006908	52	67109	67945	837	1	NA	polyamine ABC transporter permease
37	Mypen	MYPE_RS04415	NC_004432	845	1155554	1156459	906	1	NA	spermidine/putrescine ABC transporter permease
37	Eell	EELLY_v1c00540	entomo01.06.5.1	54	61760	62932	1173	1	potB	spermidine/putrescine ABC transporter permease
37	Efre	EFREU_v1c01570	entomo02.03.4.1	157	185867	186859	993	1	potB	spermidine/putrescine ABC transporter permease
37	Elum	ELUMI_v1c08730	entomo03.04.3.1	865	1027202	1028203	1002	-1	potB	spermidine/putrescine ABC transporter permease
37	Eluc	ELUCI_v1c08940	entomo04.09.3.6	49	60653	61654	1002	-1	potB	spermidine/putrescine ABC transporter permease
37	Emel	EMELA_v1c07120	entomo05.04.4.1	613	648931	650058	1128	-1	potB	spermidine/putrescine ABC transporter permease
37	Esom	ESOMN_v1c05830	entomo06.04.4.1	579	685567	686556	990	-1	potB	spermidine/putrescine ABC transporter permease
37	Mycap	MCAP_RS01015	NC_007633	185	246023	247015	993	-1	NA	ABC transporter permease
37	Meent	MENTO_v1c05590	meso01.03.2.1	550	662486	663601	1116	-1	potB	spermidine/putrescine ABC transporter permease
37	Melac	MLACT_v1c01170	meso02.03.9.1	114	149857	150891	1035	1	potB	spermidine/putrescine ABC transporter permease
37	Mecor	MCORR_v1c04580	meso03.06.1.1	455	505672	506844	1173	1	potB	spermidine/putrescine ABC transporter permease
37	Mecol	MCOLE_v1c05330	meso04.06.0.1	527	613626	614741	1116	-1	potB	spermidine/putrescine ABC transporter permease
37	Metab	MTABA_v1c05560	meso05.06.1.1	542	647811	648806	996	-1	potB	spermidine/putrescine ABC transporter permease
37	Meflo	Mfl510	NC_006055	511	602167	603162	996	-1	NA	spermidine/putrescine ABC transporter permease
37	Mylea	MSB_RS01180	NC_014751	223	289375	290367	993	-1	NA	ABC transporter permease
37	Myput	MPUT_RS00675	NC_015946	126	153591	154571	981	1	NA	ABC transporter permease
37	Mymyc	MSC_0225	NC_005364	215	256615	257607	993	1	potB	spermidine/putrescine ABC transporter permease
37	Myyea	MYE_RS03520	NZ_CP007520	669	799071	800066	996	-1	NA	ABC transporter permease
37	Skun	SKUN_RS07125	NZ_CP010899	1198	1313076	1314044	969	-1	NA	ABC transporter permease
37	Scul	SCULI_v1c01500	CP006681	150	166317	167324	1008	1	potB	spermidine/putrescine ABC transporter permease
37	Ssab	SSABA_v1c01220	CP006934	122	142114	143121	1008	1	potB	spermidine/putrescine ABC transporter permease
37	Sapi	SAPIS_v1c01220	CP006682	120	140204	141217	1014	1	potB	spermidine/putrescine ABC transporter permease
37	Seri	SERIO_v1c01520	CP011856	139	155030	156013	984	1	potB	spermidine/putrescine ABC transporter permease
37	Schr	SCHRY_v1c01090	CP005077	109	125822	126799	978	1	potB	spermidine/putrescine ABC transporter permease
38	Amul	G319_RS0103000	NZ_KI519557	13	14321	15067	747	1	NA	triose-phosphate isomerase
38	Mecha	L864_RS0102205	NZ_JAEI01000015	45	49202	49948	747	-1	NA	triose-phosphate isomerase
38	Megra	T314_RS0100385	NZ_JNJC01000001	71	81164	81910	747	-1	NA	triose-phosphate isomerase
38	Mepho	T347_RS0103455	NZ_JNJI01000006	55	62550	63296	747	-1	NA	triose-phosphate isomerase
38	Mesei	L872_RS0100275	NZ_JAED01000007	29	35799	36545	747	1	NA	triose-phosphate isomerase
38	Mesyr	T346_RS0103675	NZ_JMKV01000004	70	85297	86043	747	-1	NA	triose-phosphate isomerase
38	Myaga	MAG_RS02610	NC_009497	448	601177	601953	777	-1	NA	triose-phosphate isomerase
38	Mygal	MGA_RS03275	NC_004829	601	808902	809660	759	-1	NA	triose-phosphate isomerase
38	Mygen	MG_RS02565	NC_000908	467	537557	538291	735	-1	NA	triose-phosphate isomerase
38	Myhyo	MHJ_RS00565	NC_007295	103	131706	132434	729	1	NA	triose-phosphate isomerase
38	Mymob	MMOB_RS02270	NC_006908	429	522626	523354	729	-1	NA	triose-phosphate isomerase
38	Mypen	MYPE_RS01975	NC_004432	367	482025	482777	753	1	NA	triose-phosphate isomerase
38	Eell	EELLY_v1c00600	entomo01.06.5.1	59	71296	72042	747	1	tpiA	triosephosphate isomerase
38	Efre	EFREU_v1c01610	entomo02.03.4.1	161	193133	193876	744	1	tpiA	triosephosphate isomerase
38	Elum	ELUMI_v1c08660	entomo03.04.3.1	858	1017619	1018365	747	-1	tpiA	triosephosphate isomerase
38	Eluc	ELUCI_v1c08810	entomo04.09.3.6	36	41554	42300	747	-1	tpiA	triosephosphate isomerase
38	Emel	EMELA_v1c07040	entomo05.04.4.1	608	639445	640191	747	-1	tpiA	triosephosphate isomerase
38	Esom	ESOMN_v1c05750	entomo06.04.4.1	571	673858	674604	747	-1	tpiA	triosephosphate isomerase
38	Mycap	MCAP_RS03765	NC_007633	684	864962	865708	747	1	NA	triose-phosphate isomerase
38	Meent	MENTO_v1c05530	meso01.03.2.1	544	652046	652792	747	-1	tpiA	triosephosphate isomerase
38	Melac	MLACT_v1c01210	meso02.03.9.1	118	157193	157939	747	1	tpiA	triosephosphate isomerase
38	Mecor	MCORR_v1c04630	meso03.06.1.1	460	515201	515947	747	1	tpiA	triosephosphate isomerase
38	Mecol	MCOLE_v1c05260	meso04.06.0.1	521	604066	604812	747	-1	tpiA	triosephosphate isomerase
38	Metab	MTABA_v1c05500	meso05.06.1.1	536	637252	637998	747	-1	tpiA	triosephosphate isomerase
38	Meflo	Mfl504	NC_006055	505	591600	592427	828	-1	tpiA	triosephosphate isomerase
38	Mylea	MSB_RS03790	NC_014751	701	850300	851046	747	1	NA	triose-phosphate isomerase
38	Myput	MPUT_RS02950	NC_015946	549	696805	697557	753	-1	NA	triose-phosphate isomerase
38	Mymyc	MSC_0823	NC_005364	786	936231	936977	747	1	tpiA	triosephosphate isomerase
38	Myyea	MYE_RS02915	NZ_CP007520	573	688376	689122	747	-1	NA	triose-phosphate isomerase
38	Skun	SKUN_RS00600	NZ_CP010899	110	128660	129397	738	1	NA	triose-phosphate isomerase
38	Scul	SCULI_v1c01980	CP006681	198	229309	230049	741	1	tpiA	triosephosphate isomerase
38	Ssab	SSABA_v1c01250	CP006934	125	148355	149101	747	1	tpiA	triosephosphate isomerase
38	Sapi	SAPIS_v1c01450	CP006682	142	177206	177946	741	1	tpiA	triosephosphate isomerase
38	Seri	SERIO_v1c10540	CP011856	1002	1151431	1152168	738	-1	tpiA	triosephosphate isomerase
38	Schr	SCHRY_v1c01320	CP005077	130	151764	152504	741	1	tpiA	triosephosphate isomerase
39	Amul	G319_RS0103010	NZ_KI519557	15	15909	17501	1593	1	NA	2,3-bisphosphoglycerate-independent phosphoglycerate mutase
39	Mecha	L864_RS0102195	NZ_JAEI01000015	43	46763	48361	1599	-1	NA	2,3-bisphosphoglycerate-independent phosphoglycerate mutase
39	Megra	T314_RS0100375	NZ_JNJC01000001	69	78724	80322	1599	-1	NA	2,3-bisphosphoglycerate-independent phosphoglycerate mutase
39	Mepho	T347_RS0103445	NZ_JNJI01000006	53	60119	61711	1593	-1	NA	2,3-bisphosphoglycerate-independent phosphoglycerate mutase
39	Mesei	L872_RS0100285	NZ_JAED01000007	31	37395	38987	1593	1	NA	2,3-bisphosphoglycerate-independent phosphoglycerate mutase
39	Mesyr	T346_RS0103665	NZ_JMKV01000004	68	82852	84444	1593	-1	NA	2,3-bisphosphoglycerate-independent phosphoglycerate mutase
39	Myaga	MAG_RS03500	NC_009497	608	804832	806328	1497	1	NA	2,3-bisphosphoglycerate-independent phosphoglycerate mutase
39	Mygal	MGA_RS03270	NC_004829	600	807387	808898	1512	-1	NA	2,3-bisphosphoglycerate-independent phosphoglycerate mutase
39	Mygen	MG_RS02560	NC_000908	466	536041	537564	1524	-1	NA	2,3-bisphosphoglycerate-independent phosphoglycerate mutase
39	Myhyo	MHJ_RS03155	NC_007295	589	769410	770948	1539	1	NA	2,3-bisphosphoglycerate-independent phosphoglycerate mutase
39	Mymob	MMOB_RS01775	NC_006908	338	413559	415091	1533	-1	NA	2,3-bisphosphoglycerate-independent phosphoglycerate mutase
39	Mypen	MYPE_RS01980	NC_004432	368	482779	484287	1509	1	NA	2,3-bisphosphoglycerate-independent phosphoglycerate mutase
39	Eell	EELLY_v1c00620	entomo01.06.5.1	61	72866	74461	1596	1	gpm	phosphoglyceromutase
39	Efre	EFREU_v1c01630	entomo02.03.4.1	163	194788	196386	1599	1	gpm	phosphoglyceromutase
39	Elum	ELUMI_v1c08640	entomo03.04.3.1	856	1015173	1016768	1596	-1	gpm	phosphoglyceromutase
39	Eluc	ELUCI_v1c08790	entomo04.09.3.6	34	39111	40703	1593	-1	gpm	phosphoglyceromutase
39	Emel	EMELA_v1c07020	entomo05.04.4.1	606	636998	638596	1599	-1	gpm	phosphoglyceromutase
39	Esom	ESOMN_v1c05730	entomo06.04.4.1	569	671414	673009	1596	-1	gpm	phosphoglyceromutase
39	Mycap	MCAP_RS03775	NC_007633	686	866540	868135	1596	1	NA	2,3-bisphosphoglycerate-independent phosphoglycerate mutase
39	Meent	MENTO_v1c05510	meso01.03.2.1	542	649601	651205	1605	-1	gpm	phosphoglyceromutase
39	Melac	MLACT_v1c01230	meso02.03.9.1	120	158800	160425	1626	1	gpm	phosphoglyceromutase
39	Mecor	MCORR_v1c04650	meso03.06.1.1	462	516771	518366	1596	1	gpm	phosphoglyceromutase
39	Mecol	MCOLE_v1c05240	meso04.06.0.1	519	601627	603225	1599	-1	gpm	phosphoglyceromutase
39	Metab	MTABA_v1c05480	meso05.06.1.1	534	634816	636414	1599	-1	gpm	phosphoglyceromutase
39	Meflo	Mfl502	NC_006055	503	589161	590759	1599	-1	NA	2,3-bisphosphoglycerate-independent phosphoglycerate mutase
39	Mylea	MSB_RS03800	NC_014751	703	851878	853473	1596	1	NA	2,3-bisphosphoglycerate-independent phosphoglycerate mutase
39	Myput	MPUT_RS02940	NC_015946	547	694388	695986	1599	-1	NA	2,3-bisphosphoglycerate-independent phosphoglycerate mutase
39	Mymyc	MSC_0825	NC_005364	788	937809	939404	1596	1	gpm	phosphoglyceromutase
39	Myyea	MYE_RS02905	NZ_CP007520	571	685934	687526	1593	-1	NA	2,3-bisphosphoglycerate-independent phosphoglycerate mutase
39	Skun	SKUN_RS02595	NZ_CP010899	433	473618	475195	1578	1	NA	phosphoglycerate mutase (2,3-diphosphoglycerate-independent)
39	Scul	SCULI_v1c02000	CP006681	200	230880	232466	1587	1	pgm	phosphoglyceromutase
39	Ssab	SSABA_v1c01270	CP006934	127	149938	151527	1590	1	pgm	phosphoglyceromutase
39	Sapi	SAPIS_v1c01470	CP006682	144	178771	180357	1587	1	pgm	phosphoglyceromutase
39	Seri	SERIO_v1c09250	CP011856	877	1010295	1011872	1578	-1	pgm	phosphoglyceromutase
39	Schr	SCHRY_v1c02970	CP005077	295	321408	322985	1578	1	pgm	phosphoglyceromutase
40	Amul	G319_RS0100630	NZ_AXXW01000005	111	131218	131673	456	-1	NA	50S ribosomal protein L13
40	Mecha	L864_RS0102175	NZ_JAEI01000015	39	42264	42716	453	-1	NA	50S ribosomal protein L13
40	Megra	T314_RS0100330	NZ_JNJC01000001	60	68611	69063	453	-1	NA	50S ribosomal protein L13
40	Mepho	T347_RS0100480	NZ_JNJI01000002	89	105337	105789	453	-1	NA	50S ribosomal protein L13
40	Mesei	L872_RS0100805	NZ_JAED01000009	20	21469	21924	456	1	NA	50S ribosomal protein L13
40	Mesyr	T346_RS0102840	NZ_JMKV01000003	18	17757	18212	456	1	NA	50S ribosomal protein L13
40	Myaga	MAG_RS02310	NC_009497	395	532997	533431	435	1	NA	50S ribosomal protein L13
40	Mygal	MGA_RS01745	NC_004829	312	417924	418367	444	1	NA	50S ribosomal protein L13
40	Mygen	MG_RS02510	NC_000908	456	521874	522314	441	-1	NA	50S ribosomal protein L13
40	Myhyo	MHJ_RS03450	NC_007295	642	853493	853927	435	-1	NA	50S ribosomal protein L13
40	Mymob	MMOB_RS01240	NC_006908	237	295194	295628	435	1	NA	50S ribosomal protein L13
40	Mypen	MYPE_RS00405	NC_004432	80	96331	96771	441	1	NA	50S ribosomal protein L13
40	Eell	EELLY_v1c00740	entomo01.06.5.1	73	89975	90424	450	1	rplM	50S ribosomal protein L13
40	Efre	EFREU_v1c05750	entomo02.03.4.1	569	684486	684938	453	1	rplM	50S ribosomal protein L13
40	Elum	ELUMI_v1c03160	entomo03.04.3.1	312	390253	390708	456	1	rplM	50S ribosomal protein L13
40	Eluc	ELUCI_v1c04080	entomo04.09.3.1	403	475206	475661	456	1	rplM	50S ribosomal protein L13
40	Emel	EMELA_v1c06910	entomo05.04.4.1	601	629050	629502	453	-1	rplM	50S ribosomal protein L13
40	Esom	ESOMN_v1c01700	entomo06.04.4.1	169	186642	187097	456	1	rplM	50S ribosomal protein L13
40	Mycap	MCAP_RS03335	NC_007633	611	790306	790761	456	-1	NA	50S ribosomal protein L13
40	Meent	MENTO_v1c05350	meso01.03.2.1	528	625105	625557	453	-1	rplM	50S ribosomal protein L13
40	Melac	MLACT_v1c05310	meso02.03.9.1	527	655060	655533	474	-1	rplM	50S ribosomal protein L13
40	Mecor	MCORR_v1c04790	meso03.06.1.1	476	535880	536329	450	1	rplM	50S ribosomal protein L13
40	Mecol	MCOLE_v1c05120	meso04.06.0.1	507	586766	587218	453	-1	rplM	50S ribosomal protein L13
40	Metab	MTABA_v1c05380	meso05.06.1.1	524	624202	624654	453	-1	rplM	50S ribosomal protein L13
40	Meflo	Mfl493	NC_006055	494	579037	579489	453	-1	rplM	50S ribosomal protein L13
40	Mylea	MSB_RS03330	NC_014751	625	772333	772788	456	-1	NA	50S ribosomal protein L13
40	Myput	MPUT_RS00855	NC_015946	162	177698	178153	456	1	NA	50S ribosomal protein L13
40	Mymyc	MSC_0713	NC_005364	679	817786	818241	456	-1	rplM	50S ribosomal protein L13
40	Myyea	MYE_RS03330	NZ_CP007520	631	770182	770637	456	-1	NA	50S ribosomal protein L13
40	Skun	SKUN_RS00435	NZ_CP010899	81	88185	88625	441	1	NA	50S ribosomal protein L13
40	Scul	SCULI_v1c09310	CP006681	930	1030485	1030940	456	-1	rplM	50S ribosomal protein L13
40	Ssab	SSABA_v1c07240	CP006934	714	836312	836770	459	-1	rplM	50S ribosomal protein L13
40	Sapi	SAPIS_v1c08930	CP006682	889	1059019	1059474	456	-1	rplM	50S ribosomal protein L13
40	Seri	SERIO_v1c11770	CP011856	1118	1287395	1287835	441	-1	rplM	50S ribosomal protein L13
40	Schr	SCHRY_v1c09730	CP005077	958	1057935	1058375	441	-1	rplM	50S ribosomal protein L13
41	Amul	G319_RS0100625	NZ_AXXW01000005	110	130820	131218	399	-1	NA	30S ribosomal protein S9
41	Mecha	L864_RS0102170	NZ_JAEI01000015	38	41869	42264	396	-1	NA	30S ribosomal protein S9
41	Megra	T314_RS0100325	NZ_JNJC01000001	59	68216	68611	396	-1	NA	30S ribosomal protein S9
41	Mepho	T347_RS0100475	NZ_JNJI01000002	88	104945	105337	393	-1	NA	30S ribosomal protein S9
41	Mesei	L872_RS0100810	NZ_JAED01000009	21	21924	22319	396	1	NA	30S ribosomal protein S9
41	Mesyr	T346_RS0102845	NZ_JMKV01000003	19	18212	18607	396	1	NA	30S ribosomal protein S9
41	Myaga	MAG_RS02315	NC_009497	396	533433	533840	408	1	NA	30S ribosomal protein S9
41	Mygal	MGA_RS01750	NC_004829	313	418367	418759	393	1	NA	30S ribosomal protein S9
41	Mygen	MG_RS02505	NC_000908	455	521470	521868	399	-1	NA	30S ribosomal protein S9
41	Myhyo	MHJ_RS03445	NC_007295	641	853091	853489	399	-1	NA	30S ribosomal protein S9
41	Mymob	MMOB_RS01245	NC_006908	238	295628	296020	393	1	NA	30S ribosomal protein S9
41	Mypen	MYPE_RS00410	NC_004432	81	96789	97181	393	1	NA	30S ribosomal protein S9
41	Eell	EELLY_v1c00750	entomo01.06.5.1	74	90424	90819	396	1	rpsI	30S ribosomal protein S9
41	Efre	EFREU_v1c05760	entomo02.03.4.1	570	684938	685333	396	1	rpsI	30S ribosomal protein S9
41	Elum	ELUMI_v1c03170	entomo03.04.3.1	313	390708	391106	399	1	rpsI	30S ribosomal protein S9
41	Eluc	ELUCI_v1c04090	entomo04.09.3.1	404	475661	476059	399	1	rpsI	30S ribosomal protein S9
41	Emel	EMELA_v1c06900	entomo05.04.4.1	600	628655	629050	396	-1	rpsI	30S ribosomal protein S9
41	Esom	ESOMN_v1c01710	entomo06.04.4.1	170	187097	187495	399	1	rpsI	30S ribosomal protein S9
41	Mycap	MCAP_RS03330	NC_007633	610	789908	790306	399	-1	NA	30S ribosomal protein S9
41	Meent	MENTO_v1c05340	meso01.03.2.1	527	624710	625105	396	-1	rpsI	30S ribosomal protein S9
41	Melac	MLACT_v1c05300	meso02.03.9.1	526	654662	655060	399	-1	rpsI	30S ribosomal protein S9
41	Mecor	MCORR_v1c04800	meso03.06.1.1	477	536329	536724	396	1	rpsI	30S ribosomal protein S9
41	Mecol	MCOLE_v1c05110	meso04.06.0.1	506	586371	586766	396	-1	rpsI	30S ribosomal protein S9
41	Metab	MTABA_v1c05370	meso05.06.1.1	523	623807	624202	396	-1	rpsI	30S ribosomal protein S9
41	Meflo	Mfl492	NC_006055	493	578642	579037	396	-1	rpsI	30S ribosomal protein S9
41	Mylea	MSB_RS03325	NC_014751	624	771935	772333	399	-1	NA	30S ribosomal protein S9
41	Myput	MPUT_RS00860	NC_015946	163	178153	178551	399	1	NA	30S ribosomal protein S9
41	Mymyc	MSC_0712	NC_005364	678	817388	817786	399	-1	rpsI	30S ribosomal protein S9
41	Myyea	MYE_RS03325	NZ_CP007520	630	769787	770182	396	-1	NA	30S ribosomal protein S9
41	Skun	SKUN_RS00440	NZ_CP010899	82	88637	89038	402	1	NA	30S ribosomal protein S9
41	Scul	SCULI_v1c09300	CP006681	929	1030084	1030485	402	-1	rpsI	30S ribosomal protein S9
41	Ssab	SSABA_v1c07230	CP006934	713	835905	836312	408	-1	rpsI	30S ribosomal protein S9
41	Sapi	SAPIS_v1c08920	CP006682	888	1058615	1059019	405	-1	rpsI	30S ribosomal protein S9
41	Seri	SERIO_v1c11760	CP011856	1117	1286982	1287383	402	-1	rpsI	30S ribosomal protein S9
41	Schr	SCHRY_v1c09720	CP005077	957	1057521	1057922	402	-1	rpsI	30S ribosomal protein S9
42	Amul	G319_RS0100590	NZ_AXXW01000005	104	117649	120066	2418	-1	NA	leucine--tRNA ligase
42	Mecha	L864_RS0102150	NZ_JAEI01000015	35	35171	37576	2406	-1	NA	leucine--tRNA ligase
42	Megra	T314_RS0100315	NZ_JNJC01000001	58	65526	67931	2406	-1	NA	leucine--tRNA ligase
42	Mepho	T347_RS0100460	NZ_JNJI01000002	86	99552	101969	2418	-1	NA	leucine--tRNA ligase
42	Mesei	L872_RS0100835	NZ_JAED01000009	25	30550	32967	2418	1	NA	leucine--tRNA ligase
42	Mesyr	T346_RS0102865	NZ_JMKV01000003	22	24990	27407	2418	1	NA	leucine--tRNA ligase
42	Myaga	MAG_RS01895	NC_009497	327	430402	432741	2340	-1	NA	leucine--tRNA ligase
42	Mygal	MGA_RS02505	NC_004829	456	614706	617123	2418	1	NA	leucine--tRNA ligase
42	Mygen	MG_RS01580	NC_000908	292	322433	324811	2379	-1	NA	leucine--tRNA ligase
42	Myhyo	MHJ_RS03425	NC_007295	638	847459	849831	2373	-1	NA	leucine--tRNA ligase
42	Mymob	MMOB_RS02930	NC_006908	549	672528	674420	1893	-1	NA	leucine--tRNA ligase
42	Mypen	MYPE_RS02055	NC_004432	383	508932	511331	2400	1	NA	leucine--tRNA ligase
42	Eell	EELLY_v1c00770	entomo01.06.5.1	76	91836	94244	2409	1	leuS	leucyl-tRNA synthetase
42	Efre	EFREU_v1c05840	entomo02.03.4.1	577	696787	699219	2433	1	leuS	leucyl-tRNA synthetase
42	Elum	ELUMI_v1c03190	entomo03.04.3.1	315	393218	395635	2418	1	leuS	leucyl-tRNA synthetase
42	Eluc	ELUCI_v1c04150	entomo04.09.3.1	410	482388	484805	2418	1	leuS	leucyl-tRNA synthetase
42	Emel	EMELA_v1c06890	entomo05.04.4.1	599	625966	628371	2406	-1	leuS	leucyl-tRNA synthetase
42	Esom	ESOMN_v1c01730	entomo06.04.4.1	172	189585	192005	2421	1	leuS	leucyl-tRNA synthetase
42	Mycap	MCAP_RS03315	NC_007633	608	784221	786635	2415	-1	NA	leucine--tRNA ligase
42	Meent	MENTO_v1c05310	meso01.03.2.1	524	618018	620423	2406	-1	leuS	leucyl-tRNA synthetase
42	Melac	MLACT_v1c05170	meso02.03.9.1	513	626515	628932	2418	-1	leuS	leucyl-tRNA synthetase
42	Mecor	MCORR_v1c04830	meso03.06.1.2	2	3211	5619	2409	1	leuS	leucyl-tRNA synthetase
42	Mecol	MCOLE_v1c05100	meso04.06.0.1	505	583679	586084	2406	-1	leuS	leucyl-tRNA synthetase
42	Metab	MTABA_v1c05360	meso05.06.1.1	522	621117	623522	2406	-1	leuS	leucyl-tRNA synthetase
42	Meflo	Mfl490	NC_006055	491	574124	576529	2406	-1	leuS	leucyl-tRNA synthetase
42	Mylea	MSB_RS03310	NC_014751	622	766250	768664	2415	-1	NA	leucine--tRNA ligase
42	Myput	MPUT_RS00870	NC_015946	164	178902	181316	2415	1	NA	leucine--tRNA ligase
42	Mymyc	MSC_0709	NC_005364	675	811724	814156	2433	-1	leuS	leucyl-tRNA synthetase
42	Myyea	MYE_RS03315	NZ_CP007520	629	767011	769425	2415	-1	NA	leucine--tRNA ligase
42	Skun	SKUN_RS01620	NZ_CP010899	288	305739	308156	2418	1	NA	leucine--tRNA ligase
42	Scul	SCULI_v1c01630	CP006681	163	186696	189113	2418	1	leuS	leucyl-tRNA synthetase
42	Ssab	SSABA_v1c07150	CP006934	705	821158	823572	2415	-1	leuS	leucyl-tRNA synthetase
42	Sapi	SAPIS_v1c01270	CP006682	124	150565	152985	2421	1	leuS	leucyl-tRNA synthetase
42	Seri	SERIO_v1c02010	CP011856	184	209780	212200	2421	1	leuS	leucyl-tRNA synthetase
42	Schr	SCHRY_v1c08060	CP005077	795	880095	882521	2427	-1	leuS	leucyl-tRNA synthetase
43	Amul	G319_RS0102650	NZ_AXXW01000008	12	17174	18124	951	1	NA	N(6)-L-threonylcarbamoyladenine synthase TsaD
43	Mecha	L864_RS0102130	NZ_JAEI01000015	31	30876	31829	954	-1	NA	N(6)-L-threonylcarbamoyladenine synthase TsaD
43	Megra	T314_RS0100295	NZ_JNJC01000001	54	61312	62265	954	-1	NA	N(6)-L-threonylcarbamoyladenine synthase TsaD
43	Mepho	T347_RS0101575	NZ_JNJI01000002	304	346188	347141	954	1	NA	N(6)-L-threonylcarbamoyladenine synthase TsaD
43	Mesei	L872_RS0104225	NZ_KI912486	240	259185	260129	945	1	NA	N(6)-L-threonylcarbamoyladenine synthase TsaD
43	Mesyr	T346_RS0101555	NZ_JMKV01000002	22	31056	32000	945	-1	NA	N(6)-L-threonylcarbamoyladenine synthase TsaD
43	Myaga	MAG_RS01685	NC_009497	290	384841	385770	930	1	NA	tRNA (adenosine(37)-N6)-threonylcarbamoyltransferase complex transferase subunit TsaD
43	Mygal	MGA_RS02665	NC_004829	487	647863	648825	963	-1	NA	tRNA (adenosine(37)-N6)-threonylcarbamoyltransferase complex transferase subunit TsaD
43	Mygen	MG_RS00230	NC_000908	44	54657	55604	948	1	NA	tRNA (adenosine(37)-N6)-threonylcarbamoyltransferase complex transferase subunit TsaD
43	Myhyo	MHJ_RS03365	NC_007295	627	836729	837697	969	-1	NA	tRNA (adenosine(37)-N6)-threonylcarbamoyltransferase complex transferase subunit TsaD
43	Mymob	MMOB_RS00700	NC_006908	135	184120	185037	918	-1	NA	tRNA (adenosine(37)-N6)-threonylcarbamoyltransferase complex transferase subunit TsaD
43	Mypen	MYPE_RS04430	NC_004432	848	1158996	1159916	921	1	NA	tRNA (adenosine(37)-N6)-threonylcarbamoyltransferase complex transferase subunit TsaD
43	Eell	EELLY_v1c00820	entomo01.06.5.1	81	97868	98812	945	1	tsaD	tRNA N6-adenosine(37)-threonylcarbamoyltransferase complex transferase subunit TsaD
43	Efre	EFREU_v1c06170	entomo02.03.4.1	610	736436	737386	951	-1	tsaD	tRNA N6-adenosine(37)-threonylcarbamoyltransferase complex transferase subunit TsaD
43	Elum	ELUMI_v1c00510	entomo03.04.3.1	50	60731	61678	948	-1	tsaD	tRNA N6-adenosine(37)-threonylcarbamoyltransferase complex transferase subunit TsaD
43	Eluc	ELUCI_v1c09590	entomo04.09.3.7	6	4871	5812	942	-1	tsaD	tRNA N6-adenosine(37)-threonylcarbamoyltransferase complex transferase subunit TsaD
43	Emel	EMELA_v1c06820	entomo05.04.4.1	592	620934	621887	954	-1	tsaD	tRNA N6-adenosine(37)-threonylcarbamoyltransferase complex transferase subunit TsaD
43	Esom	ESOMN_v1c06310	entomo06.04.4.1	627	741090	742043	954	-1	tsaD	tRNA N6-adenosine(37)-threonylcarbamoyltransferase complex transferase subunit TsaD
43	Mycap	MCAP_RS04110	NC_007633	750	948123	949082	960	1	NA	tRNA N6-adenosine(37)-threonylcarbamoyltransferase complex transferase subunit TsaD
43	Meent	MENTO_v1c05270	meso01.03.2.1	520	613755	614708	954	-1	tsaD	tRNA N6-adenosine(37)-threonylcarbamoyltransferase complex transferase subunit TsaD
43	Melac	MLACT_v1c00930	meso02.03.9.1	92	111542	112510	969	1	tsaD	tRNA N6-adenosine(37)-threonylcarbamoyltransferase complex transferase subunit TsaD
43	Mecor	MCORR_v1c04880	meso03.06.1.2	7	9230	10174	945	1	tsaD	tRNA N6-adenosine(37)-threonylcarbamoyltransferase complex transferase subunit TsaD
43	Mecol	MCOLE_v1c05060	meso04.06.0.1	501	579442	580395	954	-1	tsaD	tRNA N6-adenosine(37)-threonylcarbamoyltransferase complex transferase subunit TsaD
43	Metab	MTABA_v1c05320	meso05.06.1.1	518	616889	617842	954	-1	tsaD	tRNA N6-adenosine(37)-threonylcarbamoyltransferase complex transferase subunit TsaD
43	Meflo	Mfl484	NC_006055	485	568949	569902	954	-1	NA	DNA-binding/iron metalloprotein/AP endonuclease
43	Mylea	MSB_RS04210	NC_014751	781	941540	942499	960	1	NA	tRNA N6-adenosine(37)-threonylcarbamoyltransferase complex transferase subunit TsaD
43	Myput	MPUT_RS03135	NC_015946	572	727872	728822	951	-1	NA	tRNA (adenosine(37)-N6)-threonylcarbamoyltransferase complex transferase subunit TsaD
43	Mymyc	MSC_0083	NC_005364	82	101683	102642	960	-1	gcp	tRNA N6-adenosine threonylcarbamoyltransferase
43	Myyea	MYE_RS00840	NZ_CP007520	165	203955	204911	957	1	NA	tRNA (adenosine(37)-N6)-threonylcarbamoyltransferase complex transferase subunit TsaD
43	Skun	SKUN_RS01270	NZ_CP010899	231	241868	242824	957	1	NA	N(6)-L-threonylcarbamoyladenine synthase TsaD
43	Scul	SCULI_v1c01030	CP006681	103	108933	109889	957	1	gcp	DNA-binding/iron metalloprotein/AP endonuclease
43	Ssab	SSABA_v1c00860	CP006934	86	100807	101760	954	1	gcp	DNA-binding/iron metalloprotein/AP endonuclease
43	Sapi	SAPIS_v1c00870	CP006682	85	96048	97016	969	1	gcp	DNA-binding/iron metalloprotein/AP endonuclease
43	Seri	SERIO_v1c03280	CP011856	302	335774	336724	951	1	gcp	DNA-binding/iron metalloprotein/AP endonuclease
43	Schr	SCHRY_v1c02280	CP005077	226	239148	240101	954	1	gcp	DNA-binding/iron metalloprotein/AP endonuclease
44	Amul	G319_RS0102670	NZ_AXXW01000008	15	21114	22478	1365	1	NA	asparagine--tRNA ligase
44	Mecha	L864_RS0102110	NZ_JAEI01000015	27	26652	28016	1365	-1	NA	asparagine--tRNA ligase
44	Megra	T314_RS0100275	NZ_JNJC01000001	50	57084	58448	1365	-1	NA	asparagine--tRNA ligase
44	Mepho	T347_RS0101595	NZ_JNJI01000002	308	350016	351380	1365	1	NA	asparagine--tRNA ligase
44	Mesei	L872_RS0104245	NZ_KI912486	244	263085	264449	1365	1	NA	asparagine--tRNA ligase
44	Mesyr	T346_RS0101535	NZ_JMKV01000002	18	26741	28105	1365	-1	NA	asparagine--tRNA ligase
44	Myaga	MAG_RS01575	NC_009497	269	362431	363789	1359	-1	NA	asparagine--tRNA ligase
44	Mygal	MGA_RS01430	NC_004829	254	353173	354543	1371	1	NA	asparagine--tRNA ligase
44	Mygen	MG_RS00620	NC_000908	121	140040	141410	1371	1	NA	asparagine--tRNA ligase
44	Myhyo	MHJ_RS02220	NC_007295	409	503044	504393	1350	1	NA	asparagine--tRNA ligase
44	Mymob	MMOB_RS02760	NC_006908	517	631670	633013	1344	1	NA	asparagine--tRNA ligase
44	Mypen	MYPE_RS02130	NC_004432	398	528972	530333	1362	1	NA	asparagine--tRNA ligase
44	Eell	EELLY_v1c00860	entomo01.06.5.1	85	101704	103080	1377	1	asnC	asparaginyl-tRNA synthetase
44	Efre	EFREU_v1c06140	entomo02.03.4.1	607	732959	734326	1368	-1	asnC	asparaginyl-tRNA synthetase
44	Elum	ELUMI_v1c00480	entomo03.04.3.1	47	57305	58672	1368	-1	asnC	asparaginyl-tRNA synthetase
44	Eluc	ELUCI_v1c09560	entomo04.09.3.7	3	1407	2774	1368	-1	asnC	asparaginyl-tRNA synthetase
44	Emel	EMELA_v1c06780	entomo05.04.4.1	588	616687	618051	1365	-1	asnC	asparaginyl-tRNA synthetase
44	Esom	ESOMN_v1c06270	entomo06.04.4.1	623	736783	738150	1368	-1	asnC	asparaginyl-tRNA synthetase
44	Mycap	MCAP_RS04125	NC_007633	753	951095	952459	1365	1	NA	asparagine--tRNA ligase
44	Meent	MENTO_v1c05230	meso01.03.2.1	516	609526	610890	1365	-1	asnC	asparaginyl-tRNA synthetase
44	Melac	MLACT_v1c00960	meso02.03.9.1	95	114629	115996	1368	1	asnC	asparaginyl-tRNA synthetase
44	Mecor	MCORR_v1c04920	meso03.06.1.2	11	13066	14442	1377	1	asnC	asparaginyl-tRNA synthetase
44	Mecol	MCOLE_v1c05020	meso04.06.0.1	497	575214	576578	1365	-1	asnC	asparaginyl-tRNA synthetase
44	Metab	MTABA_v1c05280	meso05.06.1.1	514	612661	614025	1365	-1	asnC	asparaginyl-tRNA synthetase
44	Meflo	Mfl480	NC_006055	481	564720	566084	1365	-1	asnC	asparaginyl-tRNA synthetase
44	Mylea	MSB_RS04225	NC_014751	784	944512	945876	1365	1	NA	asparagine--tRNA ligase
44	Myput	MPUT_RS03120	NC_015946	569	724446	725810	1365	-1	NA	asparagine--tRNA ligase
44	Mymyc	MSC_0080	NC_005364	79	98313	99671	1359	-1	asnC	asparaginyl-tRNA synthetase
44	Myyea	MYE_RS00855	NZ_CP007520	168	206949	208313	1365	1	NA	asparagine--tRNA ligase
44	Skun	SKUN_RS01305	NZ_CP010899	236	247153	248520	1368	1	NA	asparagine--tRNA ligase
44	Scul	SCULI_v1c01080	CP006681	108	115443	116807	1365	1	asnC	asparaginyl-tRNA synthetase
44	Ssab	SSABA_v1c00890	CP006934	89	103682	105046	1365	1	asnC	asparaginyl-tRNA synthetase
44	Sapi	SAPIS_v1c00930	CP006682	91	103417	104781	1365	1	asnC	asparaginyl-tRNA synthetase
44	Seri	SERIO_v1c03320	CP011856	306	339228	340595	1368	1	asnC	asparaginyl-tRNA synthetase
44	Schr	SCHRY_v1c02320	CP005077	230	242575	243942	1368	1	asnC	asparaginyl-tRNA synthetase
45	Amul	G319_RS0103625	NZ_KI519557	132	142643	143992	1350	1	NA	signal recognition particle protein
45	Mecha	L864_RS0102105	NZ_JAEI01000015	26	25219	26562	1344	-1	NA	signal recognition particle protein
45	Megra	T314_RS0100270	NZ_JNJC01000001	49	55639	56991	1353	-1	NA	signal recognition particle protein
45	Mepho	T347_RS0102540	NZ_JNJI01000004	53	63367	64716	1350	-1	NA	signal recognition particle protein
45	Mesei	L872_RS0101695	NZ_KI912485	57	57481	58830	1350	1	NA	signal recognition particle protein
45	Mesyr	T346_RS0100270	NZ_JMKV01000001	53	54597	55937	1341	1	NA	signal recognition particle protein
45	Myaga	MAG_RS02970	NC_009497	511	673922	675280	1359	-1	NA	signal recognition particle protein
45	Mygal	MGA_RS01705	NC_004829	306	409198	410535	1338	-1	NA	signal recognition particle protein
45	Mygen	MG_RS00245	NC_000908	47	56969	58309	1341	-1	NA	signal recognition particle protein
45	Myhyo	MHJ_RS00275	NC_007295	55	61691	63013	1323	1	NA	signal recognition particle protein
45	Mymob	MMOB_RS02870	NC_006908	537	662276	663619	1344	-1	NA	signal recognition particle protein
45	Mypen	MYPE_RS01315	NC_004432	250	316009	317346	1338	1	NA	signal recognition particle protein
45	Eell	EELLY_v1c00930	entomo01.06.5.1	92	115609	116952	1344	1	ffh	signal recognition particle protein
45	Efre	EFREU_v1c04020	entomo02.03.4.1	401	481309	482667	1359	-1	ffh	signal recognition particle protein
45	Elum	ELUMI_v1c07130	entomo03.04.3.1	706	834792	836150	1359	-1	ffh	signal recognition particle protein
45	Eluc	ELUCI_v1c07850	entomo04.09.3.4	139	166174	167535	1362	-1	ffh	signal recognition particle protein
45	Emel	EMELA_v1c06770	entomo05.04.4.1	587	615244	616596	1353	-1	ffh	signal recognition particle protein
45	Esom	ESOMN_v1c04480	entomo06.04.4.1	444	537474	538823	1350	-1	ffh	signal recognition particle protein
45	Mycap	MCAP_RS02775	NC_007633	511	655947	657290	1344	-1	NA	signal recognition particle protein
45	Meent	MENTO_v1c05220	meso01.03.2.1	515	608081	609433	1353	-1	ffh	signal recognition particle protein
45	Melac	MLACT_v1c04170	meso02.03.9.1	413	507550	508905	1356	-1	ffh	signal recognition particle protein
45	Mecor	MCORR_v1c04950	meso03.06.1.2	14	20326	21669	1344	1	ffh	signal recognition particle protein
45	Mecol	MCOLE_v1c05010	meso04.06.0.1	496	573769	575121	1353	-1	ffh	signal recognition particle protein
45	Metab	MTABA_v1c05270	meso05.06.1.1	513	611216	612568	1353	-1	ffh	signal recognition particle protein
45	Meflo	Mfl479	NC_006055	480	563275	564627	1353	-1	NA	signal recognition particle protein
45	Mylea	MSB_RS02785	NC_014751	525	657908	659251	1344	-1	NA	signal recognition particle protein
45	Myput	MPUT_RS02060	NC_015946	388	474325	475668	1344	-1	NA	signal recognition particle protein
45	Mymyc	MSC_0423	NC_005364	398	479104	480447	1344	1	ffh	signal recognition particle M54 protein
45	Myyea	MYE_RS01825	NZ_CP007520	357	434164	435507	1344	1	NA	signal recognition particle protein
45	Skun	SKUN_RS04790	NZ_CP010899	810	874308	875666	1359	-1	NA	signal recognition particle protein
45	Scul	SCULI_v1c03350	CP006681	335	364985	366331	1347	1	ffh	signal recognition particle protein
45	Ssab	SSABA_v1c02620	CP006934	262	293105	294469	1365	1	ffh	signal recognition particle protein
45	Sapi	SAPIS_v1c03160	CP006682	313	359111	360460	1350	1	ffh	signal recognition particle protein
45	Seri	SERIO_v1c08750	CP011856	827	952243	953646	1404	-1	ffh	signal recognition particle protein
45	Schr	SCHRY_v1c03180	CP005077	316	345783	347132	1350	1	ffh	signal recognition particle
46	Amul	G319_RS0103060	NZ_KI519557	24	26103	27524	1422	1	NA	proline--tRNA ligase
46	Mecha	L864_RS0102085	NZ_JAEI01000015	23	22461	23882	1422	-1	NA	proline--tRNA ligase
46	Megra	T314_RS0100250	NZ_JNJC01000001	46	52874	54295	1422	-1	NA	proline--tRNA ligase
46	Mepho	T347_RS0103410	NZ_JNJI01000006	48	53712	55133	1422	-1	NA	proline--tRNA ligase
46	Mesei	L872_RS0100345	NZ_JAED01000007	42	51337	52758	1422	1	NA	proline--tRNA ligase
46	Mesyr	T346_RS0103605	NZ_JMKV01000004	57	69150	70571	1422	-1	NA	proline--tRNA ligase
46	Myaga	MAG_RS00615	NC_009497	107	132010	133446	1437	1	NA	proline--tRNA ligase
46	Mygal	MGA_RS01320	NC_004829	236	325284	326708	1425	1	NA	proline--tRNA ligase
46	Mygen	MG_RS01695	NC_000908	310	345182	346633	1452	1	NA	proline--tRNA ligase
46	Myhyo	MHJ_RS02050	NC_007295	381	469539	470978	1440	-1	NA	proline--tRNA ligase
46	Mymob	MMOB_RS00780	NC_006908	149	199009	200433	1425	-1	NA	proline--tRNA ligase
46	Mypen	MYPE_RS04135	NC_004432	791	1077052	1078464	1413	-1	NA	proline--tRNA ligase
46	Eell	EELLY_v1c00960	entomo01.06.5.1	95	118268	119689	1422	1	proS	prolyl-tRNA synthetase
46	Efre	EFREU_v1c01700	entomo02.03.4.1	170	201526	202956	1431	1	proS	prolyl-tRNA synthetase
46	Elum	ELUMI_v1c08540	entomo03.04.3.1	846	998092	999516	1425	-1	proS	prolyl-tRNA synthetase
46	Eluc	ELUCI_v1c08680	entomo04.09.3.6	23	27093	28514	1422	-1	proS	prolyl-tRNA synthetase
46	Emel	EMELA_v1c06740	entomo05.04.4.1	584	612495	613916	1422	-1	proS	prolyl-tRNA synthetase
46	Esom	ESOMN_v1c05670	entomo06.04.4.1	563	664821	666242	1422	-1	proS	prolyl-tRNA synthetase
46	Mycap	MCAP_RS01615	NC_007633	294	381165	382589	1425	1	NA	proline--tRNA ligase
46	Meent	MENTO_v1c05190	meso01.03.2.1	512	605319	606740	1422	-1	proS	prolyl-tRNA synthetase
46	Melac	MLACT_v1c01310	meso02.03.9.1	128	169009	170439	1431	1	proS	prolyl-tRNA synthetase
46	Mecor	MCORR_v1c04980	meso03.06.1.2	17	22984	24405	1422	1	proS	prolyl-tRNA synthetase
46	Mecol	MCOLE_v1c04980	meso04.06.0.1	493	571019	572440	1422	-1	proS	prolyl-tRNA synthetase
46	Metab	MTABA_v1c05240	meso05.06.1.1	510	608451	609872	1422	-1	proS	prolyl-tRNA synthetase
46	Meflo	Mfl476	NC_006055	477	560510	561931	1422	-1	NA	prolyl-tRNA synthetase
46	Mylea	MSB_RS01615	NC_014751	305	388614	390038	1425	1	NA	proline--tRNA ligase
46	Myput	MPUT_RS02880	NC_015946	536	675814	677238	1425	-1	NA	proline--tRNA ligase
46	Mymyc	MSC_0327	NC_005364	314	374354	375778	1425	1	proS	prolyl-tRNA synthetase
46	Myyea	MYE_RS02825	NZ_CP007520	556	666665	668089	1425	-1	NA	proline--tRNA ligase
46	Skun	SKUN_RS06715	NZ_CP010899	1126	1237680	1239104	1425	-1	NA	proline--tRNA ligase
46	Scul	SCULI_v1c02080	CP006681	208	239146	240570	1425	1	proS	prolyl-tRNA synthetase
46	Ssab	SSABA_v1c01340	CP006934	134	155699	157123	1425	1	proS	prolyl-tRNA synthetase
46	Sapi	SAPIS_v1c01570	CP006682	154	190317	191741	1425	1	proS	prolyl-tRNA synthetase
46	Seri	SERIO_v1c11030	CP011856	1048	1202478	1203902	1425	-1	proS	prolyl-tRNA synthetase
46	Schr	SCHRY_v1c08780	CP005077	864	961586	963007	1422	-1	proS	prolyl-tRNA synthetase
47	Amul	G319_RS0103075	NZ_KI519557	27	29168	30970	1803	1	NA	elongation factor 4
47	Mecha	L864_RS0102070	NZ_JAEI01000015	20	19076	20878	1803	-1	NA	elongation factor 4
47	Megra	T314_RS0100235	NZ_JNJC01000001	43	49475	51277	1803	-1	NA	elongation factor 4
47	Mepho	T347_RS0103395	NZ_JNJI01000006	45	50301	52103	1803	-1	NA	elongation factor 4
47	Mesei	L872_RS0100360	NZ_JAED01000007	45	54397	56199	1803	1	NA	elongation factor 4
47	Mesyr	T346_RS0103590	NZ_JMKV01000004	54	65711	67513	1803	-1	NA	elongation factor 4
47	Myaga	MAG_RS02450	NC_009497	419	561288	563081	1794	1	NA	elongation factor 4
47	Mygal	MGA_RS03145	NC_004829	576	772880	774679	1800	-1	NA	elongation factor 4
47	Mygen	MG_RS00750	NC_000908	146	163591	165387	1797	1	NA	elongation factor 4
47	Myhyo	MHJ_RS00360	NC_007295	72	86866	88662	1797	1	NA	elongation factor 4
47	Mymob	MMOB_RS02190	NC_006908	413	503562	505358	1797	1	NA	elongation factor 4
47	Mypen	MYPE_RS00255	NC_004432	50	60933	62735	1803	1	NA	elongation factor 4
47	Eell	EELLY_v1c00990	entomo01.06.5.1	98	121258	123060	1803	1	lepA	GTP-binding protein LepA
47	Efre	EFREU_v1c01730	entomo02.03.4.1	173	204678	206480	1803	1	lepA	GTP-binding protein LepA
47	Elum	ELUMI_v1c08510	entomo03.04.3.1	843	994697	996499	1803	-1	lepA	GTP-binding protein LepA
47	Eluc	ELUCI_v1c08650	entomo04.09.3.6	20	23723	25525	1803	-1	lepA	GTP-binding protein LepA
47	Emel	EMELA_v1c06710	entomo05.04.4.1	581	609094	610896	1803	-1	lepA	GTP-binding protein LepA
47	Esom	ESOMN_v1c05640	entomo06.04.4.1	560	661387	663189	1803	-1	lepA	GTP-binding protein LepA
47	Mycap	MCAP_RS01630	NC_007633	297	384137	385939	1803	1	NA	elongation factor 4
47	Meent	MENTO_v1c05160	meso01.03.2.1	509	601912	603714	1803	-1	lepA	GTP-binding protein LepA
47	Melac	MLACT_v1c01340	meso02.03.9.1	131	172102	173904	1803	1	lepA	GTP-binding protein LepA
47	Mecor	MCORR_v1c05010	meso03.06.1.2	20	25974	27776	1803	1	lepA	GTP-binding protein LepA
47	Mecol	MCOLE_v1c04950	meso04.06.0.1	490	567613	569415	1803	-1	lepA	GTP-binding protein LepA
47	Metab	MTABA_v1c05210	meso05.06.1.1	507	605051	606853	1803	-1	lepA	GTP-binding protein LepA
47	Meflo	Mfl473	NC_006055	474	557111	558913	1803	-1	NA	GTP-binding protein LepA
47	Mylea	MSB_RS01630	NC_014751	308	391586	393388	1803	1	NA	elongation factor 4
47	Myput	MPUT_RS02865	NC_015946	533	672399	674201	1803	-1	NA	elongation factor 4
47	Mymyc	MSC_0330	NC_005364	317	377321	379123	1803	1	lepA	GTP-binding protein LepA
47	Myyea	MYE_RS02810	NZ_CP007520	553	663218	665020	1803	-1	NA	elongation factor 4
47	Skun	SKUN_RS02865	NZ_CP010899	476	519693	521495	1803	1	NA	elongation factor 4
47	Scul	SCULI_v1c02150	CP006681	215	245512	247314	1803	1	lepA	GTP-binding protein LepA
47	Ssab	SSABA_v1c01380	CP006934	138	159472	161274	1803	1	lepA	GTP-binding protein LepA
47	Sapi	SAPIS_v1c01690	CP006682	166	205090	206892	1803	1	lepA	GTP-binding protein LepA
47	Seri	SERIO_v1c07820	CP011856	736	852053	853855	1803	-1	lepA	GTP-binding protein LepA
47	Schr	SCHRY_v1c06870	CP005077	676	759298	761100	1803	-1	lepA	GTP-binding protein LepA
48	Amul	G319_RS0103095	NZ_KI519557	31	34895	36256	1362	1	NA	phosphopyruvate hydratase
48	Mecha	L864_RS0102055	NZ_JAEI01000015	17	14694	16055	1362	-1	NA	phosphopyruvate hydratase
48	Megra	T314_RS0100180	NZ_JNJC01000001	32	39399	40760	1362	-1	NA	phosphopyruvate hydratase
48	Mepho	T347_RS0103375	NZ_JNJI01000006	41	45207	46568	1362	-1	NA	phosphopyruvate hydratase
48	Mesei	L872_RS0100375	NZ_JAED01000007	48	59219	60580	1362	1	NA	phosphopyruvate hydratase
48	Mesyr	T346_RS0103575	NZ_JMKV01000004	51	61325	62686	1362	-1	NA	phosphopyruvate hydratase
48	Myaga	MAG_RS01665	NC_009497	286	380729	382093	1365	-1	NA	enolase
48	Mygal	MGA_RS02870	NC_004829	526	700897	702324	1428	-1	NA	enolase
48	Mygen	MG_RS02465	NC_000908	447	509460	510836	1377	-1	NA	enolase
48	Myhyo	MHJ_RS01315	NC_007295	244	290939	292294	1356	1	NA	enolase
48	Mymob	MMOB_RS00980	NC_006908	187	244670	246037	1368	1	NA	enolase
48	Mypen	MYPE_RS01985	NC_004432	369	484414	485766	1353	1	NA	enolase
48	Eell	EELLY_v1c01040	entomo01.06.5.1	103	132025	133386	1362	1	eno	enolase
48	Efre	EFREU_v1c01840	entomo02.03.4.1	184	221035	222396	1362	-1	eno	enolase
48	Elum	ELUMI_v1c08340	entomo03.04.3.1	826	965971	967332	1362	-1	eno	enolase
48	Eluc	ELUCI_v1c08390	entomo04.09.3.5	13	10199	11560	1362	-1	eno	enolase
48	Emel	EMELA_v1c06620	entomo05.04.4.1	572	603095	604456	1362	-1	eno	enolase
48	Esom	ESOMN_v1c05610	entomo06.04.4.1	557	657104	658465	1362	-1	eno	enolase
48	Mycap	MCAP_RS01075	NC_007633	197	256990	258345	1356	1	NA	enolase
48	Meent	MENTO_v1c05100	meso01.03.2.1	503	595856	597217	1362	-1	eno	enolase
48	Melac	MLACT_v1c01420	meso02.03.9.1	139	185139	186497	1359	1	eno	enolase
48	Mecor	MCORR_v1c05040	meso03.06.1.2	23	31143	32504	1362	1	eno	enolase
48	Mecol	MCOLE_v1c04870	meso04.06.0.1	482	558848	560209	1362	-1	eno	enolase
48	Metab	MTABA_v1c05120	meso05.06.1.1	500	593460	594821	1362	-1	eno	enolase
48	Meflo	Mfl468	NC_006055	469	551920	553281	1362	-1	eno	phosphopyruvate hydratase
48	Mylea	MSB_RS01265	NC_014751	239	305214	306569	1356	1	NA	phosphopyruvate hydratase
48	Myput	MPUT_RS02835	NC_015946	527	662488	663843	1356	-1	NA	phosphopyruvate hydratase
48	Mymyc	MSC_0253	NC_005364	241	288393	289748	1356	1	eno	phosphopyruvate hydratase
48	Myyea	MYE_RS02450	NZ_CP007520	483	586851	588206	1356	1	NA	phosphopyruvate hydratase
48	Skun	SKUN_RS01990	NZ_CP010899	341	369533	370909	1377	1	NA	phosphopyruvate hydratase
48	Scul	SCULI_v1c02290	CP006681	229	264196	265548	1353	1	eno	enolase
48	Ssab	SSABA_v1c01450	CP006934	145	167718	169070	1353	1	eno	enolase
48	Sapi	SAPIS_v1c01770	CP006682	174	214178	215530	1353	1	eno	enolase
48	Seri	SERIO_v1c09710	CP011856	921	1060282	1061655	1374	-1	eno	enolase
48	Schr	SCHRY_v1c07430	CP005077	732	814146	815522	1377	-1	eno	enolase
49	Amul	G319_RS0103110	NZ_KI519557	34	37730	38299	570	1	NA	hypoxanthine phosphoribosyltransferase
49	Mecha	L864_RS0102040	NZ_JAEI01000015	14	12649	13221	573	-1	NA	hypoxanthine phosphoribosyltransferase
49	Megra	T314_RS0100160	NZ_JNJC01000001	28	36895	37464	570	-1	NA	hypoxanthine phosphoribosyltransferase
49	Mepho	T347_RS0103360	NZ_JNJI01000006	38	43278	43838	561	-1	NA	hypoxanthine phosphoribosyltransferase
49	Mesei	L872_RS0100390	NZ_JAED01000007	51	62112	62681	570	1	NA	hypoxanthine phosphoribosyltransferase
49	Mesyr	T346_RS0103560	NZ_JMKV01000004	48	59229	59798	570	-1	NA	hypoxanthine phosphoribosyltransferase
49	Myaga	MAG_RS02005	NC_009497	347	453996	454544	549	-1	NA	hypoxanthine phosphoribosyltransferase
49	Mygal	MGA_RS00125	NC_004829	25	31896	32441	546	1	NA	hypoxanthine phosphoribosyltransferase
[truncated: 26,286 more rows]

## Sheet: shared_single_copy
Cluster	Genome	Locus	Contig	Order	Start	End	Size	Strand	Gene	Product
34	Amul	G319_RS0103755	NZ_KI519557	156	165593	166891	1299	1	obgE	GTPase CgtA
34	Mecha	L864_RS0101165	NZ_JAEI01000013	5	5024	6322	1299	-1	obgE	GTPase CgtA
34	Megra	T314_RS0100535	NZ_JNJC01000001	88	105022	106320	1299	-1	obgE	GTPase CgtA
34	Mepho	T347_RS0102445	NZ_JNJI01000004	35	46362	47660	1299	-1	obgE	GTPase CgtA
34	Mesei	L872_RS0101785	NZ_KI912485	73	74488	75786	1299	1	obgE	GTPase CgtA
34	Mesyr	T346_RS0100360	NZ_JMKV01000001	69	71625	72923	1299	1	obgE	GTPase CgtA
34	Myaga	MAG_RS02585	NC_009497	443	595921	597189	1269	-1	NA	GTPase ObgE
34	Mygal	MGA_RS02590	NC_004829	472	630432	631736	1305	-1	NA	GTPase Obg
34	Mygen	MG_RS02340	NC_000908	422	482068	483369	1302	-1	NA	GTPase Obg
34	Myhyo	MHJ_RS00190	NC_007295	38	47574	48833	1260	1	NA	GTPase ObgE
34	Mymob	MMOB_RS02285	NC_006908	432	525674	526942	1269	1	NA	GTPase ObgE
34	Mypen	MYPE_RS01005	NC_004432	191	240192	241481	1290	1	NA	GTPase Obg
34	Eell	EELLY_v1c00430	entomo01.06.5.1	43	50427	51725	1299	1	obgE	GTPase ObgE
34	Efre	EFREU_v1c03850	entomo02.03.4.1	384	464591	465898	1308	-1	obgE	GTPase ObgE
34	Elum	ELUMI_v1c06910	entomo03.04.3.1	684	816457	817755	1299	-1	obgE	GTPase ObgE
34	Eluc	ELUCI_v1c07640	entomo04.09.3.4	118	148578	149876	1299	-1	obgE	GTPase ObgE
34	Emel	EMELA_v1c07220	entomo05.04.4.1	622	658364	659662	1299	-1	obgE	GTPase ObgE
34	Esom	ESOMN_v1c04320	entomo06.04.4.1	428	522764	524062	1299	-1	obgE	GTPase ObgE
34	Mycap	MCAP_RS02690	NC_007633	495	640031	641332	1302	-1	obgE	GTPase ObgE
34	Meent	MENTO_v1c05720	meso01.03.2.1	563	675067	676365	1299	-1	obgE	GTPase ObgE
34	Melac	MLACT_v1c04010	meso02.03.9.1	397	491874	493169	1296	-1	obgE	GTPase ObgE
34	Mecor	MCORR_v1c04470	meso03.06.1.1	444	494574	495872	1299	1	obgE	GTPase ObgE
34	Mecol	MCOLE_v1c05450	meso04.06.0.1	539	625472	626770	1299	-1	obgE	GTPase ObgE
34	Metab	MTABA_v1c05720	meso05.06.1.1	556	662482	663780	1299	-1	obgE	GTPase ObgE
34	Meflo	Mfl522	NC_006055	522	613864	615162	1299	-1	obgE	GTPase ObgE
34	Mylea	MSB_RS02695	NC_014751	508	642363	643664	1302	-1	obgE	GTPase ObgE
34	Myput	MPUT_RS01755	NC_015946	325	415070	416368	1299	1	obgE	GTPase ObgE
34	Mymyc	MSC_0439	NC_005364	414	494692	495993	1302	1	obgE	GTPase ObgE
34	Myyea	MYE_RS01685	NZ_CP007520	329	398258	399559	1302	1	obgE	GTPase CgtA
34	Skun	SKUN_RS05515	NZ_CP010899	925	1004731	1006035	1305	-1	obgE	GTPase CgtA
34	Scul	SCULI_v1c03600	CP006681	360	390447	391739	1293	1	obgE	GTPase ObgE
34	Ssab	SSABA_v1c02810	CP006934	281	309451	310746	1296	1	obgE	GTPase ObgE
34	Sapi	SAPIS_v1c03380	CP006682	335	380449	381741	1293	1	obgE	GTPase ObgE
34	Seri	SERIO_v1c04940	CP011856	461	519731	521035	1305	1	obgE	GTPase ObgE
34	Schr	SCHRY_v1c05600	CP005077	551	626843	628144	1302	-1	obgE	GTPase ObgE
35	Amul	G319_RS0103195	NZ_KI519557	50	57851	59572	1722	1	NA	phosphoenolpyruvate--protein phosphotransferase
35	Mecha	L864_RS0101150	NZ_JAEI01000013	3	2258	3979	1722	-1	NA	phosphoenolpyruvate--protein phosphotransferase
35	Megra	T314_RS0100520	NZ_JNJC01000001	86	102255	103976	1722	-1	NA	phosphoenolpyruvate--protein phosphotransferase
35	Mepho	T347_RS0103325	NZ_JNJI01000006	31	34461	36185	1725	-1	NA	phosphoenolpyruvate--protein phosphotransferase
35	Mesei	L872_RS0100540	NZ_JAED01000008	20	21170	22891	1722	1	NA	phosphoenolpyruvate--protein phosphotransferase
35	Mesyr	T346_RS0103475	NZ_JMKV01000004	31	37882	39603	1722	-1	NA	phosphoenolpyruvate--protein phosphotransferase
35	Myaga	MAG_RS03205	NC_009497	554	747960	749669	1710	-1	NA	phosphoenolpyruvate--protein phosphotransferase
35	Mygal	MGA_RS00410	NC_004829	80	92593	94329	1737	1	NA	phosphoenolpyruvate--protein phosphotransferase
35	Mygen	MG_RS02555	NC_000908	465	534319	536037	1719	-1	NA	phosphoenolpyruvate--protein phosphotransferase
35	Myhyo	MHJ_RS02510	NC_007295	461	594437	596173	1737	1	NA	phosphoenolpyruvate--protein phosphotransferase
35	Mymob	MMOB_RS00330	NC_006908	63	81554	83260	1707	-1	NA	phosphoenolpyruvate--protein phosphotransferase
35	Mypen	MYPE_RS02835	NC_004432	538	688883	690622	1740	-1	NA	phosphoenolpyruvate--protein phosphotransferase
35	Eell	EELLY_v1c00470	entomo01.06.5.1	47	55524	57245	1722	1	ptsI	phosphoenolpyruvate-protein phosphotransferase
35	Efre	EFREU_v1c01900	entomo02.03.4.1	190	229294	231018	1725	1	ptsI	phosphoenolpyruvate-protein phosphotransferase
35	Elum	ELUMI_v1c08040	entomo03.04.3.1	797	928656	930380	1725	-1	ptsI	phosphoenolpyruvate-protein phosphotransferase
35	Eluc	ELUCI_v1c00300	entomo04.09.3.1	29	39528	41255	1728	1	ptsI	phosphoenolpyruvate-protein phosphotransferase
35	Emel	EMELA_v1c07190	entomo05.04.4.1	619	655603	657324	1722	-1	ptsI	phosphoenolpyruvate-protein phosphotransferase
35	Esom	ESOMN_v1c05290	entomo06.04.4.1	525	622532	624253	1722	-1	ptsI	phosphoenolpyruvate-protein phosphotransferase
35	Mycap	MCAP_RS01175	NC_007633	217	281962	283683	1722	1	NA	phosphoenolpyruvate--protein phosphotransferase
35	Meent	MENTO_v1c05690	meso01.03.2.1	560	672300	674021	1722	-1	ptsI	phosphoenolpyruvate-protein phosphotransferase
35	Melac	MLACT_v1c05030	meso02.03.9.1	499	608516	610243	1728	-1	ptsI	phosphoenolpyruvate-protein phosphotransferase
35	Mecor	MCORR_v1c04510	meso03.06.1.1	448	499426	501147	1722	1	ptsI	phosphoenolpyruvate-protein phosphotransferase
35	Mecol	MCOLE_v1c05420	meso04.06.0.1	536	622704	624425	1722	-1	ptsI	phosphoenolpyruvate-protein phosphotransferase
35	Metab	MTABA_v1c05690	meso05.06.1.1	553	659714	661435	1722	-1	ptsI	phosphoenolpyruvate-protein phosphotransferase
35	Meflo	Mfl519	NC_006055	519	611097	612818	1722	-1	NA	phosphoenolpyruvate-protein phosphotransferase
35	Mylea	MSB_RS01365	NC_014751	259	330120	331841	1722	1	NA	phosphoenolpyruvate--protein phosphotransferase
35	Myput	MPUT_RS02690	NC_015946	498	613936	615660	1725	-1	NA	phosphoenolpyruvate--protein phosphotransferase
35	Mymyc	MSC_0273	NC_005364	261	313258	314979	1722	1	ptsI	phosphoenolpyruvate-protein phosphotransferase
35	Myyea	MYE_RS02180	NZ_CP007520	427	511195	512919	1725	-1	NA	phosphoenolpyruvate--protein phosphotransferase
35	Skun	SKUN_RS06805	NZ_CP010899	1143	1256334	1258067	1734	-1	NA	phosphoenolpyruvate--protein phosphotransferase
35	Scul	SCULI_v1c01210	CP006681	121	129950	131668	1719	1	ptsI	phosphoenolpyruvate-protein phosphotransferase
35	Ssab	SSABA_v1c00940	CP006934	94	109480	111204	1725	1	ptsI	phosphoenolpyruvate-protein phosphotransferase
35	Sapi	SAPIS_v1c01030	CP006682	101	116619	118337	1719	1	ptsI	phosphoenolpyruvate-protein phosphotransferase
35	Seri	SERIO_v1c11290	CP011856	1074	1234054	1235784	1731	-1	ptsI	phosphoenolpyruvate-protein phosphotransferase
35	Schr	SCHRY_v1c08920	CP005077	878	977342	979072	1731	-1	ptsI	phosphoenolpyruvate-protein phosphotransferase
37	Amul	G319_RS0102940	NZ_KI519557	11	8931	9932	1002	1	NA	ABC transporter permease
37	Mecha	L864_RS0102285	NZ_JAEI01000015	51	59923	60918	996	-1	NA	ABC transporter permease
37	Megra	T314_RS0100465	NZ_JNJC01000001	77	91746	92741	996	-1	NA	spermidine/putrescine ABC transporter permease
37	Mepho	T347_RS0103525	NZ_JNJI01000006	59	69991	70992	1002	-1	NA	ABC transporter permease
37	Mesei	L872_RS0100145	NZ_JAED01000007	14	12945	13958	1014	1	NA	ABC transporter permease
37	Mesyr	T346_RS0103790	NZ_JMKV01000004	83	105487	106500	1014	-1	NA	ABC transporter permease
37	Myaga	MAG_RS00650	NC_009497	113	142738	143574	837	1	NA	polyamine ABC transporter permease
37	Mygal	MGA_RS02680	NC_004829	490	651109	652080	972	-1	NA	spermidine/putrescine ABC transporter permease
37	Mygen	MG_RS00215	NC_000908	41	51524	52381	858	1	NA	spermidine/putrescine ABC transporter permease
37	Myhyo	MHJ_RS02880	NC_007295	535	702003	702863	861	-1	NA	polyamine ABC transporter permease
37	Mymob	MMOB_RS00270	NC_006908	52	67109	67945	837	1	NA	polyamine ABC transporter permease
37	Mypen	MYPE_RS04415	NC_004432	845	1155554	1156459	906	1	NA	spermidine/putrescine ABC transporter permease
37	Eell	EELLY_v1c00540	entomo01.06.5.1	54	61760	62932	1173	1	potB	spermidine/putrescine ABC transporter permease
37	Efre	EFREU_v1c01570	entomo02.03.4.1	157	185867	186859	993	1	potB	spermidine/putrescine ABC transporter permease
37	Elum	ELUMI_v1c08730	entomo03.04.3.1	865	1027202	1028203	1002	-1	potB	spermidine/putrescine ABC transporter permease
37	Eluc	ELUCI_v1c08940	entomo04.09.3.6	49	60653	61654	1002	-1	potB	spermidine/putrescine ABC transporter permease
37	Emel	EMELA_v1c07120	entomo05.04.4.1	613	648931	650058	1128	-1	potB	spermidine/putrescine ABC transporter permease
37	Esom	ESOMN_v1c05830	entomo06.04.4.1	579	685567	686556	990	-1	potB	spermidine/putrescine ABC transporter permease
37	Mycap	MCAP_RS01015	NC_007633	185	246023	247015	993	-1	NA	ABC transporter permease
37	Meent	MENTO_v1c05590	meso01.03.2.1	550	662486	663601	1116	-1	potB	spermidine/putrescine ABC transporter permease
37	Melac	MLACT_v1c01170	meso02.03.9.1	114	149857	150891	1035	1	potB	spermidine/putrescine ABC transporter permease
37	Mecor	MCORR_v1c04580	meso03.06.1.1	455	505672	506844	1173	1	potB	spermidine/putrescine ABC transporter permease
37	Mecol	MCOLE_v1c05330	meso04.06.0.1	527	613626	614741	1116	-1	potB	spermidine/putrescine ABC transporter permease
37	Metab	MTABA_v1c05560	meso05.06.1.1	542	647811	648806	996	-1	potB	spermidine/putrescine ABC transporter permease
37	Meflo	Mfl510	NC_006055	511	602167	603162	996	-1	NA	spermidine/putrescine ABC transporter permease
37	Mylea	MSB_RS01180	NC_014751	223	289375	290367	993	-1	NA	ABC transporter permease
37	Myput	MPUT_RS00675	NC_015946	126	153591	154571	981	1	NA	ABC transporter permease
37	Mymyc	MSC_0225	NC_005364	215	256615	257607	993	1	potB	spermidine/putrescine ABC transporter permease
37	Myyea	MYE_RS03520	NZ_CP007520	669	799071	800066	996	-1	NA	ABC transporter permease
37	Skun	SKUN_RS07125	NZ_CP010899	1198	1313076	1314044	969	-1	NA	ABC transporter permease
37	Scul	SCULI_v1c01500	CP006681	150	166317	167324	1008	1	potB	spermidine/putrescine ABC transporter permease
37	Ssab	SSABA_v1c01220	CP006934	122	142114	143121	1008	1	potB	spermidine/putrescine ABC transporter permease
37	Sapi	SAPIS_v1c01220	CP006682	120	140204	141217	1014	1	potB	spermidine/putrescine ABC transporter permease
37	Seri	SERIO_v1c01520	CP011856	139	155030	156013	984	1	potB	spermidine/putrescine ABC transporter permease
37	Schr	SCHRY_v1c01090	CP005077	109	125822	126799	978	1	potB	spermidine/putrescine ABC transporter permease
38	Amul	G319_RS0103000	NZ_KI519557	13	14321	15067	747	1	NA	triose-phosphate isomerase
38	Mecha	L864_RS0102205	NZ_JAEI01000015	45	49202	49948	747	-1	NA	triose-phosphate isomerase
38	Megra	T314_RS0100385	NZ_JNJC01000001	71	81164	81910	747	-1	NA	triose-phosphate isomerase
38	Mepho	T347_RS0103455	NZ_JNJI01000006	55	62550	63296	747	-1	NA	triose-phosphate isomerase
38	Mesei	L872_RS0100275	NZ_JAED01000007	29	35799	36545	747	1	NA	triose-phosphate isomerase
38	Mesyr	T346_RS0103675	NZ_JMKV01000004	70	85297	86043	747	-1	NA	triose-phosphate isomerase
38	Myaga	MAG_RS02610	NC_009497	448	601177	601953	777	-1	NA	triose-phosphate isomerase
38	Mygal	MGA_RS03275	NC_004829	601	808902	809660	759	-1	NA	triose-phosphate isomerase
38	Mygen	MG_RS02565	NC_000908	467	537557	538291	735	-1	NA	triose-phosphate isomerase
38	Myhyo	MHJ_RS00565	NC_007295	103	131706	132434	729	1	NA	triose-phosphate isomerase
38	Mymob	MMOB_RS02270	NC_006908	429	522626	523354	729	-1	NA	triose-phosphate isomerase
38	Mypen	MYPE_RS01975	NC_004432	367	482025	482777	753	1	NA	triose-phosphate isomerase
38	Eell	EELLY_v1c00600	entomo01.06.5.1	59	71296	72042	747	1	tpiA	triosephosphate isomerase
38	Efre	EFREU_v1c01610	entomo02.03.4.1	161	193133	193876	744	1	tpiA	triosephosphate isomerase
38	Elum	ELUMI_v1c08660	entomo03.04.3.1	858	1017619	1018365	747	-1	tpiA	triosephosphate isomerase
38	Eluc	ELUCI_v1c08810	entomo04.09.3.6	36	41554	42300	747	-1	tpiA	triosephosphate isomerase
38	Emel	EMELA_v1c07040	entomo05.04.4.1	608	639445	640191	747	-1	tpiA	triosephosphate isomerase
38	Esom	ESOMN_v1c05750	entomo06.04.4.1	571	673858	674604	747	-1	tpiA	triosephosphate isomerase
38	Mycap	MCAP_RS03765	NC_007633	684	864962	865708	747	1	NA	triose-phosphate isomerase
38	Meent	MENTO_v1c05530	meso01.03.2.1	544	652046	652792	747	-1	tpiA	triosephosphate isomerase
38	Melac	MLACT_v1c01210	meso02.03.9.1	118	157193	157939	747	1	tpiA	triosephosphate isomerase
38	Mecor	MCORR_v1c04630	meso03.06.1.1	460	515201	515947	747	1	tpiA	triosephosphate isomerase
38	Mecol	MCOLE_v1c05260	meso04.06.0.1	521	604066	604812	747	-1	tpiA	triosephosphate isomerase
38	Metab	MTABA_v1c05500	meso05.06.1.1	536	637252	637998	747	-1	tpiA	triosephosphate isomerase
38	Meflo	Mfl504	NC_006055	505	591600	592427	828	-1	tpiA	triosephosphate isomerase
38	Mylea	MSB_RS03790	NC_014751	701	850300	851046	747	1	NA	triose-phosphate isomerase
38	Myput	MPUT_RS02950	NC_015946	549	696805	697557	753	-1	NA	triose-phosphate isomerase
38	Mymyc	MSC_0823	NC_005364	786	936231	936977	747	1	tpiA	triosephosphate isomerase
38	Myyea	MYE_RS02915	NZ_CP007520	573	688376	689122	747	-1	NA	triose-phosphate isomerase
38	Skun	SKUN_RS00600	NZ_CP010899	110	128660	129397	738	1	NA	triose-phosphate isomerase
38	Scul	SCULI_v1c01980	CP006681	198	229309	230049	741	1	tpiA	triosephosphate isomerase
38	Ssab	SSABA_v1c01250	CP006934	125	148355	149101	747	1	tpiA	triosephosphate isomerase
38	Sapi	SAPIS_v1c01450	CP006682	142	177206	177946	741	1	tpiA	triosephosphate isomerase
38	Seri	SERIO_v1c10540	CP011856	1002	1151431	1152168	738	-1	tpiA	triosephosphate isomerase
38	Schr	SCHRY_v1c01320	CP005077	130	151764	152504	741	1	tpiA	triosephosphate isomerase
39	Amul	G319_RS0103010	NZ_KI519557	15	15909	17501	1593	1	NA	2,3-bisphosphoglycerate-independent phosphoglycerate mutase
39	Mecha	L864_RS0102195	NZ_JAEI01000015	43	46763	48361	1599	-1	NA	2,3-bisphosphoglycerate-independent phosphoglycerate mutase
39	Megra	T314_RS0100375	NZ_JNJC01000001	69	78724	80322	1599	-1	NA	2,3-bisphosphoglycerate-independent phosphoglycerate mutase
39	Mepho	T347_RS0103445	NZ_JNJI01000006	53	60119	61711	1593	-1	NA	2,3-bisphosphoglycerate-independent phosphoglycerate mutase
39	Mesei	L872_RS0100285	NZ_JAED01000007	31	37395	38987	1593	1	NA	2,3-bisphosphoglycerate-independent phosphoglycerate mutase
39	Mesyr	T346_RS0103665	NZ_JMKV01000004	68	82852	84444	1593	-1	NA	2,3-bisphosphoglycerate-independent phosphoglycerate mutase
39	Myaga	MAG_RS03500	NC_009497	608	804832	806328	1497	1	NA	2,3-bisphosphoglycerate-independent phosphoglycerate mutase
39	Mygal	MGA_RS03270	NC_004829	600	807387	808898	1512	-1	NA	2,3-bisphosphoglycerate-independent phosphoglycerate mutase
39	Mygen	MG_RS02560	NC_000908	466	536041	537564	1524	-1	NA	2,3-bisphosphoglycerate-independent phosphoglycerate mutase
39	Myhyo	MHJ_RS03155	NC_007295	589	769410	770948	1539	1	NA	2,3-bisphosphoglycerate-independent phosphoglycerate mutase
39	Mymob	MMOB_RS01775	NC_006908	338	413559	415091	1533	-1	NA	2,3-bisphosphoglycerate-independent phosphoglycerate mutase
39	Mypen	MYPE_RS01980	NC_004432	368	482779	484287	1509	1	NA	2,3-bisphosphoglycerate-independent phosphoglycerate mutase
39	Eell	EELLY_v1c00620	entomo01.06.5.1	61	72866	74461	1596	1	gpm	phosphoglyceromutase
39	Efre	EFREU_v1c01630	entomo02.03.4.1	163	194788	196386	1599	1	gpm	phosphoglyceromutase
39	Elum	ELUMI_v1c08640	entomo03.04.3.1	856	1015173	1016768	1596	-1	gpm	phosphoglyceromutase
39	Eluc	ELUCI_v1c08790	entomo04.09.3.6	34	39111	40703	1593	-1	gpm	phosphoglyceromutase
39	Emel	EMELA_v1c07020	entomo05.04.4.1	606	636998	638596	1599	-1	gpm	phosphoglyceromutase
39	Esom	ESOMN_v1c05730	entomo06.04.4.1	569	671414	673009	1596	-1	gpm	phosphoglyceromutase
39	Mycap	MCAP_RS03775	NC_007633	686	866540	868135	1596	1	NA	2,3-bisphosphoglycerate-independent phosphoglycerate mutase
39	Meent	MENTO_v1c05510	meso01.03.2.1	542	649601	651205	1605	-1	gpm	phosphoglyceromutase
39	Melac	MLACT_v1c01230	meso02.03.9.1	120	158800	160425	1626	1	gpm	phosphoglyceromutase
39	Mecor	MCORR_v1c04650	meso03.06.1.1	462	516771	518366	1596	1	gpm	phosphoglyceromutase
39	Mecol	MCOLE_v1c05240	meso04.06.0.1	519	601627	603225	1599	-1	gpm	phosphoglyceromutase
39	Metab	MTABA_v1c05480	meso05.06.1.1	534	634816	636414	1599	-1	gpm	phosphoglyceromutase
39	Meflo	Mfl502	NC_006055	503	589161	590759	1599	-1	NA	2,3-bisphosphoglycerate-independent phosphoglycerate mutase
39	Mylea	MSB_RS03800	NC_014751	703	851878	853473	1596	1	NA	2,3-bisphosphoglycerate-independent phosphoglycerate mutase
39	Myput	MPUT_RS02940	NC_015946	547	694388	695986	1599	-1	NA	2,3-bisphosphoglycerate-independent phosphoglycerate mutase
39	Mymyc	MSC_0825	NC_005364	788	937809	939404	1596	1	gpm	phosphoglyceromutase
39	Myyea	MYE_RS02905	NZ_CP007520	571	685934	687526	1593	-1	NA	2,3-bisphosphoglycerate-independent phosphoglycerate mutase
39	Skun	SKUN_RS02595	NZ_CP010899	433	473618	475195	1578	1	NA	phosphoglycerate mutase (2,3-diphosphoglycerate-independent)
39	Scul	SCULI_v1c02000	CP006681	200	230880	232466	1587	1	pgm	phosphoglyceromutase
39	Ssab	SSABA_v1c01270	CP006934	127	149938	151527	1590	1	pgm	phosphoglyceromutase
39	Sapi	SAPIS_v1c01470	CP006682	144	178771	180357	1587	1	pgm	phosphoglyceromutase
39	Seri	SERIO_v1c09250	CP011856	877	1010295	1011872	1578	-1	pgm	phosphoglyceromutase
39	Schr	SCHRY_v1c02970	CP005077	295	321408	322985	1578	1	pgm	phosphoglyceromutase
40	Amul	G319_RS0100630	NZ_AXXW01000005	111	131218	131673	456	-1	NA	50S ribosomal protein L13
40	Mecha	L864_RS0102175	NZ_JAEI01000015	39	42264	42716	453	-1	NA	50S ribosomal protein L13
40	Megra	T314_RS0100330	NZ_JNJC01000001	60	68611	69063	453	-1	NA	50S ribosomal protein L13
40	Mepho	T347_RS0100480	NZ_JNJI01000002	89	105337	105789	453	-1	NA	50S ribosomal protein L13
40	Mesei	L872_RS0100805	NZ_JAED01000009	20	21469	21924	456	1	NA	50S ribosomal protein L13
40	Mesyr	T346_RS0102840	NZ_JMKV01000003	18	17757	18212	456	1	NA	50S ribosomal protein L13
40	Myaga	MAG_RS02310	NC_009497	395	532997	533431	435	1	NA	50S ribosomal protein L13
40	Mygal	MGA_RS01745	NC_004829	312	417924	418367	444	1	NA	50S ribosomal protein L13
40	Mygen	MG_RS02510	NC_000908	456	521874	522314	441	-1	NA	50S ribosomal protein L13
40	Myhyo	MHJ_RS03450	NC_007295	642	853493	853927	435	-1	NA	50S ribosomal protein L13
40	Mymob	MMOB_RS01240	NC_006908	237	295194	295628	435	1	NA	50S ribosomal protein L13
40	Mypen	MYPE_RS00405	NC_004432	80	96331	96771	441	1	NA	50S ribosomal protein L13
40	Eell	EELLY_v1c00740	entomo01.06.5.1	73	89975	90424	450	1	rplM	50S ribosomal protein L13
40	Efre	EFREU_v1c05750	entomo02.03.4.1	569	684486	684938	453	1	rplM	50S ribosomal protein L13
40	Elum	ELUMI_v1c03160	entomo03.04.3.1	312	390253	390708	456	1	rplM	50S ribosomal protein L13
40	Eluc	ELUCI_v1c04080	entomo04.09.3.1	403	475206	475661	456	1	rplM	50S ribosomal protein L13
40	Emel	EMELA_v1c06910	entomo05.04.4.1	601	629050	629502	453	-1	rplM	50S ribosomal protein L13
40	Esom	ESOMN_v1c01700	entomo06.04.4.1	169	186642	187097	456	1	rplM	50S ribosomal protein L13
40	Mycap	MCAP_RS03335	NC_007633	611	790306	790761	456	-1	NA	50S ribosomal protein L13
40	Meent	MENTO_v1c05350	meso01.03.2.1	528	625105	625557	453	-1	rplM	50S ribosomal protein L13
40	Melac	MLACT_v1c05310	meso02.03.9.1	527	655060	655533	474	-1	rplM	50S ribosomal protein L13
40	Mecor	MCORR_v1c04790	meso03.06.1.1	476	535880	536329	450	1	rplM	50S ribosomal protein L13
40	Mecol	MCOLE_v1c05120	meso04.06.0.1	507	586766	587218	453	-1	rplM	50S ribosomal protein L13
40	Metab	MTABA_v1c05380	meso05.06.1.1	524	624202	624654	453	-1	rplM	50S ribosomal protein L13
40	Meflo	Mfl493	NC_006055	494	579037	579489	453	-1	rplM	50S ribosomal protein L13
40	Mylea	MSB_RS03330	NC_014751	625	772333	772788	456	-1	NA	50S ribosomal protein L13
40	Myput	MPUT_RS00855	NC_015946	162	177698	178153	456	1	NA	50S ribosomal protein L13
40	Mymyc	MSC_0713	NC_005364	679	817786	818241	456	-1	rplM	50S ribosomal protein L13
40	Myyea	MYE_RS03330	NZ_CP007520	631	770182	770637	456	-1	NA	50S ribosomal protein L13
40	Skun	SKUN_RS00435	NZ_CP010899	81	88185	88625	441	1	NA	50S ribosomal protein L13
40	Scul	SCULI_v1c09310	CP006681	930	1030485	1030940	456	-1	rplM	50S ribosomal protein L13
40	Ssab	SSABA_v1c07240	CP006934	714	836312	836770	459	-1	rplM	50S ribosomal protein L13
40	Sapi	SAPIS_v1c08930	CP006682	889	1059019	1059474	456	-1	rplM	50S ribosomal protein L13
40	Seri	SERIO_v1c11770	CP011856	1118	1287395	1287835	441	-1	rplM	50S ribosomal protein L13
40	Schr	SCHRY_v1c09730	CP005077	958	1057935	1058375	441	-1	rplM	50S ribosomal protein L13
41	Amul	G319_RS0100625	NZ_AXXW01000005	110	130820	131218	399	-1	NA	30S ribosomal protein S9
41	Mecha	L864_RS0102170	NZ_JAEI01000015	38	41869	42264	396	-1	NA	30S ribosomal protein S9
41	Megra	T314_RS0100325	NZ_JNJC01000001	59	68216	68611	396	-1	NA	30S ribosomal protein S9
41	Mepho	T347_RS0100475	NZ_JNJI01000002	88	104945	105337	393	-1	NA	30S ribosomal protein S9
41	Mesei	L872_RS0100810	NZ_JAED01000009	21	21924	22319	396	1	NA	30S ribosomal protein S9
41	Mesyr	T346_RS0102845	NZ_JMKV01000003	19	18212	18607	396	1	NA	30S ribosomal protein S9
41	Myaga	MAG_RS02315	NC_009497	396	533433	533840	408	1	NA	30S ribosomal protein S9
41	Mygal	MGA_RS01750	NC_004829	313	418367	418759	393	1	NA	30S ribosomal protein S9
41	Mygen	MG_RS02505	NC_000908	455	521470	521868	399	-1	NA	30S ribosomal protein S9
41	Myhyo	MHJ_RS03445	NC_007295	641	853091	853489	399	-1	NA	30S ribosomal protein S9
41	Mymob	MMOB_RS01245	NC_006908	238	295628	296020	393	1	NA	30S ribosomal protein S9
41	Mypen	MYPE_RS00410	NC_004432	81	96789	97181	393	1	NA	30S ribosomal protein S9
41	Eell	EELLY_v1c00750	entomo01.06.5.1	74	90424	90819	396	1	rpsI	30S ribosomal protein S9
41	Efre	EFREU_v1c05760	entomo02.03.4.1	570	684938	685333	396	1	rpsI	30S ribosomal protein S9
41	Elum	ELUMI_v1c03170	entomo03.04.3.1	313	390708	391106	399	1	rpsI	30S ribosomal protein S9
41	Eluc	ELUCI_v1c04090	entomo04.09.3.1	404	475661	476059	399	1	rpsI	30S ribosomal protein S9
41	Emel	EMELA_v1c06900	entomo05.04.4.1	600	628655	629050	396	-1	rpsI	30S ribosomal protein S9
41	Esom	ESOMN_v1c01710	entomo06.04.4.1	170	187097	187495	399	1	rpsI	30S ribosomal protein S9
41	Mycap	MCAP_RS03330	NC_007633	610	789908	790306	399	-1	NA	30S ribosomal protein S9
41	Meent	MENTO_v1c05340	meso01.03.2.1	527	624710	625105	396	-1	rpsI	30S ribosomal protein S9
41	Melac	MLACT_v1c05300	meso02.03.9.1	526	654662	655060	399	-1	rpsI	30S ribosomal protein S9
41	Mecor	MCORR_v1c04800	meso03.06.1.1	477	536329	536724	396	1	rpsI	30S ribosomal protein S9
41	Mecol	MCOLE_v1c05110	meso04.06.0.1	506	586371	586766	396	-1	rpsI	30S ribosomal protein S9
41	Metab	MTABA_v1c05370	meso05.06.1.1	523	623807	624202	396	-1	rpsI	30S ribosomal protein S9
41	Meflo	Mfl492	NC_006055	493	578642	579037	396	-1	rpsI	30S ribosomal protein S9
41	Mylea	MSB_RS03325	NC_014751	624	771935	772333	399	-1	NA	30S ribosomal protein S9
41	Myput	MPUT_RS00860	NC_015946	163	178153	178551	399	1	NA	30S ribosomal protein S9
41	Mymyc	MSC_0712	NC_005364	678	817388	817786	399	-1	rpsI	30S ribosomal protein S9
41	Myyea	MYE_RS03325	NZ_CP007520	630	769787	770182	396	-1	NA	30S ribosomal protein S9
41	Skun	SKUN_RS00440	NZ_CP010899	82	88637	89038	402	1	NA	30S ribosomal protein S9
41	Scul	SCULI_v1c09300	CP006681	929	1030084	1030485	402	-1	rpsI	30S ribosomal protein S9
41	Ssab	SSABA_v1c07230	CP006934	713	835905	836312	408	-1	rpsI	30S ribosomal protein S9
41	Sapi	SAPIS_v1c08920	CP006682	888	1058615	1059019	405	-1	rpsI	30S ribosomal protein S9
41	Seri	SERIO_v1c11760	CP011856	1117	1286982	1287383	402	-1	rpsI	30S ribosomal protein S9
41	Schr	SCHRY_v1c09720	CP005077	957	1057521	1057922	402	-1	rpsI	30S ribosomal protein S9
42	Amul	G319_RS0100590	NZ_AXXW01000005	104	117649	120066	2418	-1	NA	leucine--tRNA ligase
42	Mecha	L864_RS0102150	NZ_JAEI01000015	35	35171	37576	2406	-1	NA	leucine--tRNA ligase
42	Megra	T314_RS0100315	NZ_JNJC01000001	58	65526	67931	2406	-1	NA	leucine--tRNA ligase
42	Mepho	T347_RS0100460	NZ_JNJI01000002	86	99552	101969	2418	-1	NA	leucine--tRNA ligase
42	Mesei	L872_RS0100835	NZ_JAED01000009	25	30550	32967	2418	1	NA	leucine--tRNA ligase
42	Mesyr	T346_RS0102865	NZ_JMKV01000003	22	24990	27407	2418	1	NA	leucine--tRNA ligase
42	Myaga	MAG_RS01895	NC_009497	327	430402	432741	2340	-1	NA	leucine--tRNA ligase
42	Mygal	MGA_RS02505	NC_004829	456	614706	617123	2418	1	NA	leucine--tRNA ligase
42	Mygen	MG_RS01580	NC_000908	292	322433	324811	2379	-1	NA	leucine--tRNA ligase
42	Myhyo	MHJ_RS03425	NC_007295	638	847459	849831	2373	-1	NA	leucine--tRNA ligase
42	Mymob	MMOB_RS02930	NC_006908	549	672528	674420	1893	-1	NA	leucine--tRNA ligase
42	Mypen	MYPE_RS02055	NC_004432	383	508932	511331	2400	1	NA	leucine--tRNA ligase
42	Eell	EELLY_v1c00770	entomo01.06.5.1	76	91836	94244	2409	1	leuS	leucyl-tRNA synthetase
42	Efre	EFREU_v1c05840	entomo02.03.4.1	577	696787	699219	2433	1	leuS	leucyl-tRNA synthetase
42	Elum	ELUMI_v1c03190	entomo03.04.3.1	315	393218	395635	2418	1	leuS	leucyl-tRNA synthetase
42	Eluc	ELUCI_v1c04150	entomo04.09.3.1	410	482388	484805	2418	1	leuS	leucyl-tRNA synthetase
42	Emel	EMELA_v1c06890	entomo05.04.4.1	599	625966	628371	2406	-1	leuS	leucyl-tRNA synthetase
42	Esom	ESOMN_v1c01730	entomo06.04.4.1	172	189585	192005	2421	1	leuS	leucyl-tRNA synthetase
42	Mycap	MCAP_RS03315	NC_007633	608	784221	786635	2415	-1	NA	leucine--tRNA ligase
42	Meent	MENTO_v1c05310	meso01.03.2.1	524	618018	620423	2406	-1	leuS	leucyl-tRNA synthetase
42	Melac	MLACT_v1c05170	meso02.03.9.1	513	626515	628932	2418	-1	leuS	leucyl-tRNA synthetase
42	Mecor	MCORR_v1c04830	meso03.06.1.2	2	3211	5619	2409	1	leuS	leucyl-tRNA synthetase
42	Mecol	MCOLE_v1c05100	meso04.06.0.1	505	583679	586084	2406	-1	leuS	leucyl-tRNA synthetase
42	Metab	MTABA_v1c05360	meso05.06.1.1	522	621117	623522	2406	-1	leuS	leucyl-tRNA synthetase
42	Meflo	Mfl490	NC_006055	491	574124	576529	2406	-1	leuS	leucyl-tRNA synthetase
42	Mylea	MSB_RS03310	NC_014751	622	766250	768664	2415	-1	NA	leucine--tRNA ligase
42	Myput	MPUT_RS00870	NC_015946	164	178902	181316	2415	1	NA	leucine--tRNA ligase
42	Mymyc	MSC_0709	NC_005364	675	811724	814156	2433	-1	leuS	leucyl-tRNA synthetase
42	Myyea	MYE_RS03315	NZ_CP007520	629	767011	769425	2415	-1	NA	leucine--tRNA ligase
42	Skun	SKUN_RS01620	NZ_CP010899	288	305739	308156	2418	1	NA	leucine--tRNA ligase
42	Scul	SCULI_v1c01630	CP006681	163	186696	189113	2418	1	leuS	leucyl-tRNA synthetase
42	Ssab	SSABA_v1c07150	CP006934	705	821158	823572	2415	-1	leuS	leucyl-tRNA synthetase
42	Sapi	SAPIS_v1c01270	CP006682	124	150565	152985	2421	1	leuS	leucyl-tRNA synthetase
42	Seri	SERIO_v1c02010	CP011856	184	209780	212200	2421	1	leuS	leucyl-tRNA synthetase
42	Schr	SCHRY_v1c08060	CP005077	795	880095	882521	2427	-1	leuS	leucyl-tRNA synthetase
43	Amul	G319_RS0102650	NZ_AXXW01000008	12	17174	18124	951	1	NA	N(6)-L-threonylcarbamoyladenine synthase TsaD
43	Mecha	L864_RS0102130	NZ_JAEI01000015	31	30876	31829	954	-1	NA	N(6)-L-threonylcarbamoyladenine synthase TsaD
43	Megra	T314_RS0100295	NZ_JNJC01000001	54	61312	62265	954	-1	NA	N(6)-L-threonylcarbamoyladenine synthase TsaD
43	Mepho	T347_RS0101575	NZ_JNJI01000002	304	346188	347141	954	1	NA	N(6)-L-threonylcarbamoyladenine synthase TsaD
43	Mesei	L872_RS0104225	NZ_KI912486	240	259185	260129	945	1	NA	N(6)-L-threonylcarbamoyladenine synthase TsaD
43	Mesyr	T346_RS0101555	NZ_JMKV01000002	22	31056	32000	945	-1	NA	N(6)-L-threonylcarbamoyladenine synthase TsaD
43	Myaga	MAG_RS01685	NC_009497	290	384841	385770	930	1	NA	tRNA (adenosine(37)-N6)-threonylcarbamoyltransferase complex transferase subunit TsaD
43	Mygal	MGA_RS02665	NC_004829	487	647863	648825	963	-1	NA	tRNA (adenosine(37)-N6)-threonylcarbamoyltransferase complex transferase subunit TsaD
43	Mygen	MG_RS00230	NC_000908	44	54657	55604	948	1	NA	tRNA (adenosine(37)-N6)-threonylcarbamoyltransferase complex transferase subunit TsaD
43	Myhyo	MHJ_RS03365	NC_007295	627	836729	837697	969	-1	NA	tRNA (adenosine(37)-N6)-threonylcarbamoyltransferase complex transferase subunit TsaD
43	Mymob	MMOB_RS00700	NC_006908	135	184120	185037	918	-1	NA	tRNA (adenosine(37)-N6)-threonylcarbamoyltransferase complex transferase subunit TsaD
43	Mypen	MYPE_RS04430	NC_004432	848	1158996	1159916	921	1	NA	tRNA (adenosine(37)-N6)-threonylcarbamoyltransferase complex transferase subunit TsaD
43	Eell	EELLY_v1c00820	entomo01.06.5.1	81	97868	98812	945	1	tsaD	tRNA N6-adenosine(37)-threonylcarbamoyltransferase complex transferase subunit TsaD
43	Efre	EFREU_v1c06170	entomo02.03.4.1	610	736436	737386	951	-1	tsaD	tRNA N6-adenosine(37)-threonylcarbamoyltransferase complex transferase subunit TsaD
43	Elum	ELUMI_v1c00510	entomo03.04.3.1	50	60731	61678	948	-1	tsaD	tRNA N6-adenosine(37)-threonylcarbamoyltransferase complex transferase subunit TsaD
43	Eluc	ELUCI_v1c09590	entomo04.09.3.7	6	4871	5812	942	-1	tsaD	tRNA N6-adenosine(37)-threonylcarbamoyltransferase complex transferase subunit TsaD
43	Emel	EMELA_v1c06820	entomo05.04.4.1	592	620934	621887	954	-1	tsaD	tRNA N6-adenosine(37)-threonylcarbamoyltransferase complex transferase subunit TsaD
43	Esom	ESOMN_v1c06310	entomo06.04.4.1	627	741090	742043	954	-1	tsaD	tRNA N6-adenosine(37)-threonylcarbamoyltransferase complex transferase subunit TsaD
43	Mycap	MCAP_RS04110	NC_007633	750	948123	949082	960	1	NA	tRNA N6-adenosine(37)-threonylcarbamoyltransferase complex transferase subunit TsaD
43	Meent	MENTO_v1c05270	meso01.03.2.1	520	613755	614708	954	-1	tsaD	tRNA N6-adenosine(37)-threonylcarbamoyltransferase complex transferase subunit TsaD
43	Melac	MLACT_v1c00930	meso02.03.9.1	92	111542	112510	969	1	tsaD	tRNA N6-adenosine(37)-threonylcarbamoyltransferase complex transferase subunit TsaD
43	Mecor	MCORR_v1c04880	meso03.06.1.2	7	9230	10174	945	1	tsaD	tRNA N6-adenosine(37)-threonylcarbamoyltransferase complex transferase subunit TsaD
43	Mecol	MCOLE_v1c05060	meso04.06.0.1	501	579442	580395	954	-1	tsaD	tRNA N6-adenosine(37)-threonylcarbamoyltransferase complex transferase subunit TsaD
43	Metab	MTABA_v1c05320	meso05.06.1.1	518	616889	617842	954	-1	tsaD	tRNA N6-adenosine(37)-threonylcarbamoyltransferase complex transferase subunit TsaD
43	Meflo	Mfl484	NC_006055	485	568949	569902	954	-1	NA	DNA-binding/iron metalloprotein/AP endonuclease
43	Mylea	MSB_RS04210	NC_014751	781	941540	942499	960	1	NA	tRNA N6-adenosine(37)-threonylcarbamoyltransferase complex transferase subunit TsaD
43	Myput	MPUT_RS03135	NC_015946	572	727872	728822	951	-1	NA	tRNA (adenosine(37)-N6)-threonylcarbamoyltransferase complex transferase subunit TsaD
43	Mymyc	MSC_0083	NC_005364	82	101683	102642	960	-1	gcp	tRNA N6-adenosine threonylcarbamoyltransferase
43	Myyea	MYE_RS00840	NZ_CP007520	165	203955	204911	957	1	NA	tRNA (adenosine(37)-N6)-threonylcarbamoyltransferase complex transferase subunit TsaD
43	Skun	SKUN_RS01270	NZ_CP010899	231	241868	242824	957	1	NA	N(6)-L-threonylcarbamoyladenine synthase TsaD
43	Scul	SCULI_v1c01030	CP006681	103	108933	109889	957	1	gcp	DNA-binding/iron metalloprotein/AP endonuclease
43	Ssab	SSABA_v1c00860	CP006934	86	100807	101760	954	1	gcp	DNA-binding/iron metalloprotein/AP endonuclease
43	Sapi	SAPIS_v1c00870	CP006682	85	96048	97016	969	1	gcp	DNA-binding/iron metalloprotein/AP endonuclease
43	Seri	SERIO_v1c03280	CP011856	302	335774	336724	951	1	gcp	DNA-binding/iron metalloprotein/AP endonuclease
43	Schr	SCHRY_v1c02280	CP005077	226	239148	240101	954	1	gcp	DNA-binding/iron metalloprotein/AP endonuclease
44	Amul	G319_RS0102670	NZ_AXXW01000008	15	21114	22478	1365	1	NA	asparagine--tRNA ligase
44	Mecha	L864_RS0102110	NZ_JAEI01000015	27	26652	28016	1365	-1	NA	asparagine--tRNA ligase
44	Megra	T314_RS0100275	NZ_JNJC01000001	50	57084	58448	1365	-1	NA	asparagine--tRNA ligase
44	Mepho	T347_RS0101595	NZ_JNJI01000002	308	350016	351380	1365	1	NA	asparagine--tRNA ligase
44	Mesei	L872_RS0104245	NZ_KI912486	244	263085	264449	1365	1	NA	asparagine--tRNA ligase
44	Mesyr	T346_RS0101535	NZ_JMKV01000002	18	26741	28105	1365	-1	NA	asparagine--tRNA ligase
44	Myaga	MAG_RS01575	NC_009497	269	362431	363789	1359	-1	NA	asparagine--tRNA ligase
44	Mygal	MGA_RS01430	NC_004829	254	353173	354543	1371	1	NA	asparagine--tRNA ligase
44	Mygen	MG_RS00620	NC_000908	121	140040	141410	1371	1	NA	asparagine--tRNA ligase
44	Myhyo	MHJ_RS02220	NC_007295	409	503044	504393	1350	1	NA	asparagine--tRNA ligase
44	Mymob	MMOB_RS02760	NC_006908	517	631670	633013	1344	1	NA	asparagine--tRNA ligase
44	Mypen	MYPE_RS02130	NC_004432	398	528972	530333	1362	1	NA	asparagine--tRNA ligase
44	Eell	EELLY_v1c00860	entomo01.06.5.1	85	101704	103080	1377	1	asnC	asparaginyl-tRNA synthetase
44	Efre	EFREU_v1c06140	entomo02.03.4.1	607	732959	734326	1368	-1	asnC	asparaginyl-tRNA synthetase
44	Elum	ELUMI_v1c00480	entomo03.04.3.1	47	57305	58672	1368	-1	asnC	asparaginyl-tRNA synthetase
44	Eluc	ELUCI_v1c09560	entomo04.09.3.7	3	1407	2774	1368	-1	asnC	asparaginyl-tRNA synthetase
44	Emel	EMELA_v1c06780	entomo05.04.4.1	588	616687	618051	1365	-1	asnC	asparaginyl-tRNA synthetase
44	Esom	ESOMN_v1c06270	entomo06.04.4.1	623	736783	738150	1368	-1	asnC	asparaginyl-tRNA synthetase
44	Mycap	MCAP_RS04125	NC_007633	753	951095	952459	1365	1	NA	asparagine--tRNA ligase
44	Meent	MENTO_v1c05230	meso01.03.2.1	516	609526	610890	1365	-1	asnC	asparaginyl-tRNA synthetase
44	Melac	MLACT_v1c00960	meso02.03.9.1	95	114629	115996	1368	1	asnC	asparaginyl-tRNA synthetase
44	Mecor	MCORR_v1c04920	meso03.06.1.2	11	13066	14442	1377	1	asnC	asparaginyl-tRNA synthetase
44	Mecol	MCOLE_v1c05020	meso04.06.0.1	497	575214	576578	1365	-1	asnC	asparaginyl-tRNA synthetase
44	Metab	MTABA_v1c05280	meso05.06.1.1	514	612661	614025	1365	-1	asnC	asparaginyl-tRNA synthetase
44	Meflo	Mfl480	NC_006055	481	564720	566084	1365	-1	asnC	asparaginyl-tRNA synthetase
44	Mylea	MSB_RS04225	NC_014751	784	944512	945876	1365	1	NA	asparagine--tRNA ligase
44	Myput	MPUT_RS03120	NC_015946	569	724446	725810	1365	-1	NA	asparagine--tRNA ligase
44	Mymyc	MSC_0080	NC_005364	79	98313	99671	1359	-1	asnC	asparaginyl-tRNA synthetase
44	Myyea	MYE_RS00855	NZ_CP007520	168	206949	208313	1365	1	NA	asparagine--tRNA ligase
44	Skun	SKUN_RS01305	NZ_CP010899	236	247153	248520	1368	1	NA	asparagine--tRNA ligase
44	Scul	SCULI_v1c01080	CP006681	108	115443	116807	1365	1	asnC	asparaginyl-tRNA synthetase
44	Ssab	SSABA_v1c00890	CP006934	89	103682	105046	1365	1	asnC	asparaginyl-tRNA synthetase
44	Sapi	SAPIS_v1c00930	CP006682	91	103417	104781	1365	1	asnC	asparaginyl-tRNA synthetase
44	Seri	SERIO_v1c03320	CP011856	306	339228	340595	1368	1	asnC	asparaginyl-tRNA synthetase
44	Schr	SCHRY_v1c02320	CP005077	230	242575	243942	1368	1	asnC	asparaginyl-tRNA synthetase
45	Amul	G319_RS0103625	NZ_KI519557	132	142643	143992	1350	1	NA	signal recognition particle protein
45	Mecha	L864_RS0102105	NZ_JAEI01000015	26	25219	26562	1344	-1	NA	signal recognition particle protein
45	Megra	T314_RS0100270	NZ_JNJC01000001	49	55639	56991	1353	-1	NA	signal recognition particle protein
45	Mepho	T347_RS0102540	NZ_JNJI01000004	53	63367	64716	1350	-1	NA	signal recognition particle protein
45	Mesei	L872_RS0101695	NZ_KI912485	57	57481	58830	1350	1	NA	signal recognition particle protein
45	Mesyr	T346_RS0100270	NZ_JMKV01000001	53	54597	55937	1341	1	NA	signal recognition particle protein
45	Myaga	MAG_RS02970	NC_009497	511	673922	675280	1359	-1	NA	signal recognition particle protein
45	Mygal	MGA_RS01705	NC_004829	306	409198	410535	1338	-1	NA	signal recognition particle protein
45	Mygen	MG_RS00245	NC_000908	47	56969	58309	1341	-1	NA	signal recognition particle protein
45	Myhyo	MHJ_RS00275	NC_007295	55	61691	63013	1323	1	NA	signal recognition particle protein
45	Mymob	MMOB_RS02870	NC_006908	537	662276	663619	1344	-1	NA	signal recognition particle protein
45	Mypen	MYPE_RS01315	NC_004432	250	316009	317346	1338	1	NA	signal recognition particle protein
45	Eell	EELLY_v1c00930	entomo01.06.5.1	92	115609	116952	1344	1	ffh	signal recognition particle protein
45	Efre	EFREU_v1c04020	entomo02.03.4.1	401	481309	482667	1359	-1	ffh	signal recognition particle protein
45	Elum	ELUMI_v1c07130	entomo03.04.3.1	706	834792	836150	1359	-1	ffh	signal recognition particle protein
45	Eluc	ELUCI_v1c07850	entomo04.09.3.4	139	166174	167535	1362	-1	ffh	signal recognition particle protein
45	Emel	EMELA_v1c06770	entomo05.04.4.1	587	615244	616596	1353	-1	ffh	signal recognition particle protein
45	Esom	ESOMN_v1c04480	entomo06.04.4.1	444	537474	538823	1350	-1	ffh	signal recognition particle protein
45	Mycap	MCAP_RS02775	NC_007633	511	655947	657290	1344	-1	NA	signal recognition particle protein
45	Meent	MENTO_v1c05220	meso01.03.2.1	515	608081	609433	1353	-1	ffh	signal recognition particle protein
45	Melac	MLACT_v1c04170	meso02.03.9.1	413	507550	508905	1356	-1	ffh	signal recognition particle protein
45	Mecor	MCORR_v1c04950	meso03.06.1.2	14	20326	21669	1344	1	ffh	signal recognition particle protein
45	Mecol	MCOLE_v1c05010	meso04.06.0.1	496	573769	575121	1353	-1	ffh	signal recognition particle protein
45	Metab	MTABA_v1c05270	meso05.06.1.1	513	611216	612568	1353	-1	ffh	signal recognition particle protein
45	Meflo	Mfl479	NC_006055	480	563275	564627	1353	-1	NA	signal recognition particle protein
45	Mylea	MSB_RS02785	NC_014751	525	657908	659251	1344	-1	NA	signal recognition particle protein
45	Myput	MPUT_RS02060	NC_015946	388	474325	475668	1344	-1	NA	signal recognition particle protein
45	Mymyc	MSC_0423	NC_005364	398	479104	480447	1344	1	ffh	signal recognition particle M54 protein
45	Myyea	MYE_RS01825	NZ_CP007520	357	434164	435507	1344	1	NA	signal recognition particle protein
45	Skun	SKUN_RS04790	NZ_CP010899	810	874308	875666	1359	-1	NA	signal recognition particle protein
45	Scul	SCULI_v1c03350	CP006681	335	364985	366331	1347	1	ffh	signal recognition particle protein
45	Ssab	SSABA_v1c02620	CP006934	262	293105	294469	1365	1	ffh	signal recognition particle protein
45	Sapi	SAPIS_v1c03160	CP006682	313	359111	360460	1350	1	ffh	signal recognition particle protein
45	Seri	SERIO_v1c08750	CP011856	827	952243	953646	1404	-1	ffh	signal recognition particle protein
45	Schr	SCHRY_v1c03180	CP005077	316	345783	347132	1350	1	ffh	signal recognition particle
46	Amul	G319_RS0103060	NZ_KI519557	24	26103	27524	1422	1	NA	proline--tRNA ligase
46	Mecha	L864_RS0102085	NZ_JAEI01000015	23	22461	23882	1422	-1	NA	proline--tRNA ligase
46	Megra	T314_RS0100250	NZ_JNJC01000001	46	52874	54295	1422	-1	NA	proline--tRNA ligase
46	Mepho	T347_RS0103410	NZ_JNJI01000006	48	53712	55133	1422	-1	NA	proline--tRNA ligase
46	Mesei	L872_RS0100345	NZ_JAED01000007	42	51337	52758	1422	1	NA	proline--tRNA ligase
46	Mesyr	T346_RS0103605	NZ_JMKV01000004	57	69150	70571	1422	-1	NA	proline--tRNA ligase
46	Myaga	MAG_RS00615	NC_009497	107	132010	133446	1437	1	NA	proline--tRNA ligase
46	Mygal	MGA_RS01320	NC_004829	236	325284	326708	1425	1	NA	proline--tRNA ligase
46	Mygen	MG_RS01695	NC_000908	310	345182	346633	1452	1	NA	proline--tRNA ligase
46	Myhyo	MHJ_RS02050	NC_007295	381	469539	470978	1440	-1	NA	proline--tRNA ligase
46	Mymob	MMOB_RS00780	NC_006908	149	199009	200433	1425	-1	NA	proline--tRNA ligase
46	Mypen	MYPE_RS04135	NC_004432	791	1077052	1078464	1413	-1	NA	proline--tRNA ligase
46	Eell	EELLY_v1c00960	entomo01.06.5.1	95	118268	119689	1422	1	proS	prolyl-tRNA synthetase
46	Efre	EFREU_v1c01700	entomo02.03.4.1	170	201526	202956	1431	1	proS	prolyl-tRNA synthetase
46	Elum	ELUMI_v1c08540	entomo03.04.3.1	846	998092	999516	1425	-1	proS	prolyl-tRNA synthetase
46	Eluc	ELUCI_v1c08680	entomo04.09.3.6	23	27093	28514	1422	-1	proS	prolyl-tRNA synthetase
46	Emel	EMELA_v1c06740	entomo05.04.4.1	584	612495	613916	1422	-1	proS	prolyl-tRNA synthetase
46	Esom	ESOMN_v1c05670	entomo06.04.4.1	563	664821	666242	1422	-1	proS	prolyl-tRNA synthetase
46	Mycap	MCAP_RS01615	NC_007633	294	381165	382589	1425	1	NA	proline--tRNA ligase
46	Meent	MENTO_v1c05190	meso01.03.2.1	512	605319	606740	1422	-1	proS	prolyl-tRNA synthetase
46	Melac	MLACT_v1c01310	meso02.03.9.1	128	169009	170439	1431	1	proS	prolyl-tRNA synthetase
46	Mecor	MCORR_v1c04980	meso03.06.1.2	17	22984	24405	1422	1	proS	prolyl-tRNA synthetase
46	Mecol	MCOLE_v1c04980	meso04.06.0.1	493	571019	572440	1422	-1	proS	prolyl-tRNA synthetase
46	Metab	MTABA_v1c05240	meso05.06.1.1	510	608451	609872	1422	-1	proS	prolyl-tRNA synthetase
46	Meflo	Mfl476	NC_006055	477	560510	561931	1422	-1	NA	prolyl-tRNA synthetase
46	Mylea	MSB_RS01615	NC_014751	305	388614	390038	1425	1	NA	proline--tRNA ligase
46	Myput	MPUT_RS02880	NC_015946	536	675814	677238	1425	-1	NA	proline--tRNA ligase
46	Mymyc	MSC_0327	NC_005364	314	374354	375778	1425	1	proS	prolyl-tRNA synthetase
46	Myyea	MYE_RS02825	NZ_CP007520	556	666665	668089	1425	-1	NA	proline--tRNA ligase
46	Skun	SKUN_RS06715	NZ_CP010899	1126	1237680	1239104	1425	-1	NA	proline--tRNA ligase
46	Scul	SCULI_v1c02080	CP006681	208	239146	240570	1425	1	proS	prolyl-tRNA synthetase
46	Ssab	SSABA_v1c01340	CP006934	134	155699	157123	1425	1	proS	prolyl-tRNA synthetase
46	Sapi	SAPIS_v1c01570	CP006682	154	190317	191741	1425	1	proS	prolyl-tRNA synthetase
46	Seri	SERIO_v1c11030	CP011856	1048	1202478	1203902	1425	-1	proS	prolyl-tRNA synthetase
46	Schr	SCHRY_v1c08780	CP005077	864	961586	963007	1422	-1	proS	prolyl-tRNA synthetase
47	Amul	G319_RS0103075	NZ_KI519557	27	29168	30970	1803	1	NA	elongation factor 4
47	Mecha	L864_RS0102070	NZ_JAEI01000015	20	19076	20878	1803	-1	NA	elongation factor 4
47	Megra	T314_RS0100235	NZ_JNJC01000001	43	49475	51277	1803	-1	NA	elongation factor 4
47	Mepho	T347_RS0103395	NZ_JNJI01000006	45	50301	52103	1803	-1	NA	elongation factor 4
47	Mesei	L872_RS0100360	NZ_JAED01000007	45	54397	56199	1803	1	NA	elongation factor 4
47	Mesyr	T346_RS0103590	NZ_JMKV01000004	54	65711	67513	1803	-1	NA	elongation factor 4
47	Myaga	MAG_RS02450	NC_009497	419	561288	563081	1794	1	NA	elongation factor 4
47	Mygal	MGA_RS03145	NC_004829	576	772880	774679	1800	-1	NA	elongation factor 4
47	Mygen	MG_RS00750	NC_000908	146	163591	165387	1797	1	NA	elongation factor 4
47	Myhyo	MHJ_RS00360	NC_007295	72	86866	88662	1797	1	NA	elongation factor 4
47	Mymob	MMOB_RS02190	NC_006908	413	503562	505358	1797	1	NA	elongation factor 4
47	Mypen	MYPE_RS00255	NC_004432	50	60933	62735	1803	1	NA	elongation factor 4
47	Eell	EELLY_v1c00990	entomo01.06.5.1	98	121258	123060	1803	1	lepA	GTP-binding protein LepA
47	Efre	EFREU_v1c01730	entomo02.03.4.1	173	204678	206480	1803	1	lepA	GTP-binding protein LepA
47	Elum	ELUMI_v1c08510	entomo03.04.3.1	843	994697	996499	1803	-1	lepA	GTP-binding protein LepA
47	Eluc	ELUCI_v1c08650	entomo04.09.3.6	20	23723	25525	1803	-1	lepA	GTP-binding protein LepA
47	Emel	EMELA_v1c06710	entomo05.04.4.1	581	609094	610896	1803	-1	lepA	GTP-binding protein LepA
47	Esom	ESOMN_v1c05640	entomo06.04.4.1	560	661387	663189	1803	-1	lepA	GTP-binding protein LepA
47	Mycap	MCAP_RS01630	NC_007633	297	384137	385939	1803	1	NA	elongation factor 4
47	Meent	MENTO_v1c05160	meso01.03.2.1	509	601912	603714	1803	-1	lepA	GTP-binding protein LepA
47	Melac	MLACT_v1c01340	meso02.03.9.1	131	172102	173904	1803	1	lepA	GTP-binding protein LepA
47	Mecor	MCORR_v1c05010	meso03.06.1.2	20	25974	27776	1803	1	lepA	GTP-binding protein LepA
47	Mecol	MCOLE_v1c04950	meso04.06.0.1	490	567613	569415	1803	-1	lepA	GTP-binding protein LepA
47	Metab	MTABA_v1c05210	meso05.06.1.1	507	605051	606853	1803	-1	lepA	GTP-binding protein LepA
47	Meflo	Mfl473	NC_006055	474	557111	558913	1803	-1	NA	GTP-binding protein LepA
47	Mylea	MSB_RS01630	NC_014751	308	391586	393388	1803	1	NA	elongation factor 4
47	Myput	MPUT_RS02865	NC_015946	533	672399	674201	1803	-1	NA	elongation factor 4
47	Mymyc	MSC_0330	NC_005364	317	377321	379123	1803	1	lepA	GTP-binding protein LepA
47	Myyea	MYE_RS02810	NZ_CP007520	553	663218	665020	1803	-1	NA	elongation factor 4
47	Skun	SKUN_RS02865	NZ_CP010899	476	519693	521495	1803	1	NA	elongation factor 4
47	Scul	SCULI_v1c02150	CP006681	215	245512	247314	1803	1	lepA	GTP-binding protein LepA
47	Ssab	SSABA_v1c01380	CP006934	138	159472	161274	1803	1	lepA	GTP-binding protein LepA
47	Sapi	SAPIS_v1c01690	CP006682	166	205090	206892	1803	1	lepA	GTP-binding protein LepA
47	Seri	SERIO_v1c07820	CP011856	736	852053	853855	1803	-1	lepA	GTP-binding protein LepA
47	Schr	SCHRY_v1c06870	CP005077	676	759298	761100	1803	-1	lepA	GTP-binding protein LepA
48	Amul	G319_RS0103095	NZ_KI519557	31	34895	36256	1362	1	NA	phosphopyruvate hydratase
48	Mecha	L864_RS0102055	NZ_JAEI01000015	17	14694	16055	1362	-1	NA	phosphopyruvate hydratase
48	Megra	T314_RS0100180	NZ_JNJC01000001	32	39399	40760	1362	-1	NA	phosphopyruvate hydratase
48	Mepho	T347_RS0103375	NZ_JNJI01000006	41	45207	46568	1362	-1	NA	phosphopyruvate hydratase
48	Mesei	L872_RS0100375	NZ_JAED01000007	48	59219	60580	1362	1	NA	phosphopyruvate hydratase
48	Mesyr	T346_RS0103575	NZ_JMKV01000004	51	61325	62686	1362	-1	NA	phosphopyruvate hydratase
48	Myaga	MAG_RS01665	NC_009497	286	380729	382093	1365	-1	NA	enolase
48	Mygal	MGA_RS02870	NC_004829	526	700897	702324	1428	-1	NA	enolase
48	Mygen	MG_RS02465	NC_000908	447	509460	510836	1377	-1	NA	enolase
48	Myhyo	MHJ_RS01315	NC_007295	244	290939	292294	1356	1	NA	enolase
48	Mymob	MMOB_RS00980	NC_006908	187	244670	246037	1368	1	NA	enolase
48	Mypen	MYPE_RS01985	NC_004432	369	484414	485766	1353	1	NA	enolase
48	Eell	EELLY_v1c01040	entomo01.06.5.1	103	132025	133386	1362	1	eno	enolase
48	Efre	EFREU_v1c01840	entomo02.03.4.1	184	221035	222396	1362	-1	eno	enolase
48	Elum	ELUMI_v1c08340	entomo03.04.3.1	826	965971	967332	1362	-1	eno	enolase
48	Eluc	ELUCI_v1c08390	entomo04.09.3.5	13	10199	11560	1362	-1	eno	enolase
48	Emel	EMELA_v1c06620	entomo05.04.4.1	572	603095	604456	1362	-1	eno	enolase
48	Esom	ESOMN_v1c05610	entomo06.04.4.1	557	657104	658465	1362	-1	eno	enolase
48	Mycap	MCAP_RS01075	NC_007633	197	256990	258345	1356	1	NA	enolase
48	Meent	MENTO_v1c05100	meso01.03.2.1	503	595856	597217	1362	-1	eno	enolase
48	Melac	MLACT_v1c01420	meso02.03.9.1	139	185139	186497	1359	1	eno	enolase
48	Mecor	MCORR_v1c05040	meso03.06.1.2	23	31143	32504	1362	1	eno	enolase
48	Mecol	MCOLE_v1c04870	meso04.06.0.1	482	558848	560209	1362	-1	eno	enolase
48	Metab	MTABA_v1c05120	meso05.06.1.1	500	593460	594821	1362	-1	eno	enolase
48	Meflo	Mfl468	NC_006055	469	551920	553281	1362	-1	eno	phosphopyruvate hydratase
48	Mylea	MSB_RS01265	NC_014751	239	305214	306569	1356	1	NA	phosphopyruvate hydratase
48	Myput	MPUT_RS02835	NC_015946	527	662488	663843	1356	-1	NA	phosphopyruvate hydratase
48	Mymyc	MSC_0253	NC_005364	241	288393	289748	1356	1	eno	phosphopyruvate hydratase
48	Myyea	MYE_RS02450	NZ_CP007520	483	586851	588206	1356	1	NA	phosphopyruvate hydratase
48	Skun	SKUN_RS01990	NZ_CP010899	341	369533	370909	1377	1	NA	phosphopyruvate hydratase
48	Scul	SCULI_v1c02290	CP006681	229	264196	265548	1353	1	eno	enolase
48	Ssab	SSABA_v1c01450	CP006934	145	167718	169070	1353	1	eno	enolase
48	Sapi	SAPIS_v1c01770	CP006682	174	214178	215530	1353	1	eno	enolase
48	Seri	SERIO_v1c09710	CP011856	921	1060282	1061655	1374	-1	eno	enolase
48	Schr	SCHRY_v1c07430	CP005077	732	814146	815522	1377	-1	eno	enolase
49	Amul	G319_RS0103110	NZ_KI519557	34	37730	38299	570	1	NA	hypoxanthine phosphoribosyltransferase
49	Mecha	L864_RS0102040	NZ_JAEI01000015	14	12649	13221	573	-1	NA	hypoxanthine phosphoribosyltransferase
49	Megra	T314_RS0100160	NZ_JNJC01000001	28	36895	37464	570	-1	NA	hypoxanthine phosphoribosyltransferase
49	Mepho	T347_RS0103360	NZ_JNJI01000006	38	43278	43838	561	-1	NA	hypoxanthine phosphoribosyltransferase
49	Mesei	L872_RS0100390	NZ_JAED01000007	51	62112	62681	570	1	NA	hypoxanthine phosphoribosyltransferase
49	Mesyr	T346_RS0103560	NZ_JMKV01000004	48	59229	59798	570	-1	NA	hypoxanthine phosphoribosyltransferase
49	Myaga	MAG_RS02005	NC_009497	347	453996	454544	549	-1	NA	hypoxanthine phosphoribosyltransferase
49	Mygal	MGA_RS00125	NC_004829	25	31896	32441	546	1	NA	hypoxanthine phosphoribosyltransferase
49	Mygen	MG_RS02700	NC_000908	493	562782	563309	528	-1	NA	hypoxanthine-guanine phosphoribosyltransferase
49	Myhyo	MHJ_RS01375	NC_007295	256	301816	302352	537	1	NA	hypoxanthine phosphoribosyltransferase
49	Mymob	MMOB_RS02350	NC_006908	444	540240	540800	561	-1	NA	hypoxanthine phosphoribosyltransferase
49	Mypen	MYPE_RS05245	NC_004432	1006	1340596	1341129	534	-1	NA	hypoxanthine phosphoribosyltransferase
49	Eell	EELLY_v1c01070	entomo01.06.5.1	106	135398	135967	570	1	hprT	hypoxanthine-guanine phosphoribosyltransferase
49	Efre	EFREU_v1c01780	entomo02.03.4.1	178	214695	215267	573	-1	hprT	hypoxanthine-guanine phosphoribosyltransferase
49	Elum	ELUMI_v1c08310	entomo03.04.3.1	823	963973	964539	567	-1	hprT	hypoxanthine-guanine phosphoribosyltransferase
49	Eluc	ELUCI_v1c08360	entomo04.09.3.5	10	8234	8800	567	-1	hprT	hypoxanthine-guanine phosphoribosyltransferase
49	Emel	EMELA_v1c06530	entomo05.04.4.1	563	593682	594251	570	-1	hprT	hypoxanthine-guanine phosphoribosyltransferase
49	Esom	ESOMN_v1c05580	entomo06.04.4.1	554	655138	655707	570	-1	hprT	hypoxanthine-guanine phosphoribosyltransferase
49	Mycap	MCAP_RS01090	NC_007633	200	259671	260243	573	1	NA	hypoxanthine phosphoribosyltransferase
49	Meent	MENTO_v1c05060	meso01.03.2.1	499	593355	593924	570	-1	hprT	hypoxanthine-guanine phosphoribosyltransferase
49	Melac	MLACT_v1c01440	meso02.03.9.1	141	187025	187600	576	1	hprT	hypoxanthine-guanine phosphoribosyltransferase
49	Mecor	MCORR_v1c05070	meso03.06.1.2	26	34420	34989	570	1	hprT	hypoxanthine-guanine phosphoribosyltransferase
49	Mecol	MCOLE_v1c04830	meso04.06.0.1	478	556346	556915	570	-1	hprT	hypoxanthine-guanine phosphoribosyltransferase
49	Metab	MTABA_v1c05070	meso05.06.1.1	497	590954	591523	570	-1	hprT	hypoxanthine-guanine phosphoribosyltransferase
49	Meflo	Mfl463	NC_006055	464	548823	549392	570	-1	NA	hypoxanthine-guanine phosphoribosyltransferase
49	Mylea	MSB_RS01280	NC_014751	242	307896	308468	573	1	NA	hypoxanthine phosphoribosyltransferase
49	Myput	MPUT_RS02825	NC_015946	525	661336	661908	573	-1	NA	hypoxanthine phosphoribosyltransferase
49	Mymyc	MSC_0256	NC_005364	244	291075	291647	573	1	hpt	hypoxanthine phosphoribosyltransferase
49	Myyea	MYE_RS02460	NZ_CP007520	485	588779	589351	573	1	NA	hypoxanthine phosphoribosyltransferase
49	Skun	SKUN_RS02015	NZ_CP010899	345	374275	374862	588	1	NA	hypoxanthine phosphoribosyltransferase
49	Scul	SCULI_v1c02320	CP006681	232	266999	267562	564	1	hprT1	hypoxanthine-guanine phosphoribosyltransferase
49	Ssab	SSABA_v1c01480	CP006934	148	170560	171123	564	1	hprT1	hypoxanthine-guanine phosphoribosyltransferase
49	Sapi	SAPIS_v1c01800	CP006682	177	217074	217640	567	1	hprT1	hypoxanthine-guanine phosphoribosyltransferase
49	Seri	SERIO_v1c09700	CP011856	920	1059553	1060128	576	-1	hprT	hypoxanthine-guanine phosphoribosyltransferase
49	Schr	SCHRY_v1c07400	CP005077	729	811317	811898	582	-1	hprT2	hypoxanthine-guanine phosphoribosyltransferase
50	Amul	G319_RS0103360	NZ_KI519557	83	96078	96380	303	1	NA	50S ribosomal protein L21
50	Mecha	L864_RS0102350	NZ_JAEI01000016	3	2000	2299	300	1	NA	50S ribosomal protein L21
50	Megra	T314_RS0102230	NZ_JNJC01000006	3	2026	2325	300	1	NA	50S ribosomal protein L21
50	Mepho	T347_RS0103190	NZ_JNJI01000006	6	3864	4166	303	-1	NA	50S ribosomal protein L21
50	Mesei	L872_RS0101495	NZ_KI912485	17	22341	22667	327	1	NA	50S ribosomal protein L21
50	Mesyr	T346_RS0100075	NZ_JMKV01000001	14	22378	22704	327	1	NA	50S ribosomal protein L21
50	Myaga	MAG_RS02840	NC_009497	488	639398	639697	300	-1	NA	50S ribosomal protein L21
50	Mygal	MGA_RS02145	NC_004829	388	525973	526275	303	1	NA	50S ribosomal protein L21
50	Mygen	MG_RS01365	NC_000908	254	278905	279207	303	1	NA	50S ribosomal protein L21
50	Myhyo	MHJ_RS00715	NC_007295	129	164443	164742	300	1	NA	50S ribosomal protein L21
50	Mymob	MMOB_RS01640	NC_006908	311	374176	374475	300	1	NA	50S ribosomal protein L21
50	Mypen	MYPE_RS02320	NC_004432	436	579621	579923	303	1	NA	50S ribosomal protein L21
50	Eell	EELLY_v1c01170	entomo01.06.5.1	116	146290	146589	300	1	rplU	50S ribosomal protein L21
50	Efre	EFREU_v1c05310	entomo02.03.4.1	525	640416	640715	300	-1	rplU	50S ribosomal protein L21
50	Elum	ELUMI_v1c07600	entomo03.04.3.1	753	876658	876960	303	-1	rplU	50S ribosomal protein L21
50	Eluc	ELUCI_v1c00710	entomo04.09.3.1	69	89461	89763	303	1	rplU	50S ribosomal protein L21
50	Emel	EMELA_v1c06100	entomo05.04.4.1	526	564963	565262	300	-1	rplU	50S ribosomal protein L21
50	Esom	ESOMN_v1c04940	entomo06.04.4.1	490	583206	583508	303	-1	rplU	50S ribosomal protein L21
50	Mycap	MCAP_RS02085	NC_007633	379	500149	500451	303	1	NA	50S ribosomal protein L21
50	Meent	MENTO_v1c04590	meso01.03.2.1	453	534364	534663	300	-1	rplU	50S ribosomal protein L21
50	Melac	MLACT_v1c04740	meso02.03.9.1	470	575531	576076	546	-1	rplU	50S ribosomal protein L21
50	Mecor	MCORR_v1c05170	meso03.06.1.2	36	45322	45621	300	1	rplU	50S ribosomal protein L21
50	Mecol	MCOLE_v1c04610	meso04.06.0.1	456	529650	529949	300	-1	rplU	50S ribosomal protein L21
50	Metab	MTABA_v1c04950	meso05.06.1.1	485	577576	577875	300	-1	rplU	50S ribosomal protein L21
50	Meflo	Mfl441	NC_006055	443	516829	517128	300	-1	rplU	50S ribosomal protein L21
50	Mylea	MSB_RS02075	NC_014751	387	500880	501182	303	1	NA	50S ribosomal protein L21
50	Myput	MPUT_RS02460	NC_015946	461	553333	553635	303	-1	NA	50S ribosomal protein L21
50	Mymyc	MSC_0562	NC_005364	535	636257	636559	303	-1	rplU	50S ribosomal protein L21
50	Myyea	MYE_RS02545	NZ_CP007520	501	604628	604930	303	-1	NA	50S ribosomal protein L21
50	Skun	SKUN_RS02720	NZ_CP010899	451	497802	498323	522	1	NA	50S ribosomal protein L21
50	Scul	SCULI_v1c02820	CP006681	282	318327	318830	504	1	rplU	50S ribosomal protein L21
50	Ssab	SSABA_v1c02080	CP006934	208	243327	243671	345	1	rplU	50S ribosomal protein L21
50	Sapi	SAPIS_v1c02540	CP006682	251	299712	300266	555	1	rplU	50S ribosomal protein L21
50	Seri	SERIO_v1c04330	CP011856	404	451469	452080	612	1	rplU	50S ribosomal protein L21
50	Schr	SCHRY_v1c03410	CP005077	339	375321	375890	570	1	rplU	50S ribosomal protein L21
51	Amul	G319_RS0103370	NZ_KI519557	85	96710	97000	291	1	NA	50S ribosomal protein L27
51	Mecha	L864_RS0102360	NZ_JAEI01000016	5	2619	2906	288	1	NA	50S ribosomal protein L27
51	Megra	T314_RS0102240	NZ_JNJC01000006	5	2644	2931	288	1	NA	50S ribosomal protein L27
51	Mepho	T347_RS0103180	NZ_JNJI01000006	4	3251	3541	291	-1	NA	50S ribosomal protein L27
51	Mesei	L872_RS0101505	NZ_KI912485	19	22990	23280	291	1	NA	50S ribosomal protein L27
51	Mesyr	T346_RS0100085	NZ_JMKV01000001	16	23027	23317	291	1	NA	50S ribosomal protein L27
51	Myaga	MAG_RS02835	NC_009497	487	639113	639391	279	-1	NA	50S ribosomal protein L27
51	Mygal	MGA_RS02155	NC_004829	390	526602	526898	297	1	NA	50S ribosomal protein L27
51	Mygen	MG_RS01375	NC_000908	256	279492	279806	315	1	NA	50S ribosomal protein L27
51	Myhyo	MHJ_RS00720	NC_007295	130	164751	165005	255	1	NA	50S ribosomal protein L27
51	Mymob	MMOB_RS01645	NC_006908	312	374479	374736	258	1	NA	50S ribosomal protein L27
51	Mypen	MYPE_RS02330	NC_004432	438	580240	580527	288	1	NA	50S ribosomal protein L27
51	Eell	EELLY_v1c01190	entomo01.06.5.1	118	146914	147201	288	1	rpmA	50S ribosomal protein L27
51	Efre	EFREU_v1c05290	entomo02.03.4.1	523	639752	640048	297	-1	rpmA	50S ribosomal protein L27
51	Elum	ELUMI_v1c07580	entomo03.04.3.1	751	876024	876323	300	-1	rpmA	50S ribosomal protein L27
51	Eluc	ELUCI_v1c00730	entomo04.09.3.1	71	90098	90397	300	1	rpmA	50S ribosomal protein L27
51	Emel	EMELA_v1c06080	entomo05.04.4.1	524	564357	564644	288	-1	rpmA	50S ribosomal protein L27
51	Esom	ESOMN_v1c04920	entomo06.04.4.1	488	582592	582882	291	-1	rpmA	50S ribosomal protein L27
51	Mycap	MCAP_RS02095	NC_007633	381	500770	501051	282	1	NA	50S ribosomal protein L27
51	Meent	MENTO_v1c04570	meso01.03.2.1	451	533758	534045	288	-1	rpmA	50S ribosomal protein L27
51	Melac	MLACT_v1c04720	meso02.03.9.1	468	574921	575211	291	-1	rpmA	50S ribosomal protein L27
51	Mecor	MCORR_v1c05190	meso03.06.1.2	38	45946	46233	288	1	rpmA	50S ribosomal protein L27
51	Mecol	MCOLE_v1c04590	meso04.06.0.1	454	529044	529331	288	-1	rpmA	50S ribosomal protein L27
51	Metab	MTABA_v1c04930	meso05.06.1.1	483	576970	577257	288	-1	rpmA	50S ribosomal protein L27
51	Meflo	Mfl439	NC_006055	441	516223	516510	288	-1	rpmA	50S ribosomal protein L27
51	Mylea	MSB_RS02085	NC_014751	389	501501	501782	282	1	NA	50S ribosomal protein L27
51	Myput	MPUT_RS02450	NC_015946	459	552721	553011	291	-1	NA	50S ribosomal protein L27
51	Mymyc	MSC_0560	NC_005364	533	635657	635938	282	-1	rpmA	50S ribosomal protein L27
51	Myyea	MYE_RS02535	NZ_CP007520	499	604013	604303	291	-1	NA	50S ribosomal protein L27
51	Skun	SKUN_RS02730	NZ_CP010899	453	498671	498961	291	1	NA	50S ribosomal protein L27
51	Scul	SCULI_v1c02840	CP006681	284	319147	319437	291	1	rpmA	50S ribosomal protein L27
51	Ssab	SSABA_v1c02100	CP006934	210	243993	244286	294	1	rpmA	50S ribosomal protein L27
51	Sapi	SAPIS_v1c02560	CP006682	253	300581	300871	291	1	rpmA	50S ribosomal protein L27
51	Seri	SERIO_v1c04350	CP011856	406	452398	452691	294	1	rpmA	50S ribosomal protein L27
51	Schr	SCHRY_v1c03430	CP005077	341	376207	376494	288	1	rpmA	50S ribosomal protein L27
52	Amul	G319_RS0103780	NZ_KI519557	161	171185	172207	1023	1	NA	heat-inducible transcription repressor HrcA
52	Mecha	L864_RS0102480	NZ_JAEI01000016	29	27152	28180	1029	1	NA	heat-inducible transcription repressor HrcA
52	Megra	T314_RS0102355	NZ_JNJC01000006	27	27451	28479	1029	1	NA	heat-inducible transcription repressor HrcA
52	Mepho	T347_RS0102425	NZ_JNJI01000004	31	43260	44288	1029	-1	NA	heat-inducible transcription repressor HrcA
52	Mesei	L872_RS0101805	NZ_KI912485	78	80091	81113	1023	1	NA	heat-inducible transcription repressor HrcA
52	Mesyr	T346_RS0100385	NZ_JMKV01000001	74	77226	78248	1023	1	NA	heat-inducible transcription repressor HrcA
52	Myaga	MAG_RS02860	NC_009497	492	641871	642878	1008	-1	NA	heat-inducible transcriptional repressor HrcA
52	Mygal	MGA_RS02080	NC_004829	375	511190	511954	765	-1	NA	HrcA family transcriptional regulator
52	Mygen	MG_RS01160	NC_000908	223	244566	245597	1032	-1	NA	HrcA family transcriptional regulator
52	Myhyo	MHJ_RS00050	NC_007295	10	11299	12306	1008	1	NA	HrcA family transcriptional regulator
52	Mymob	MMOB_RS00600	NC_006908	116	166925	167917	993	1	NA	heat-inducible transcriptional repressor HrcA
52	Mypen	MYPE_RS00355	NC_004432	70	79238	80254	1017	1	NA	HrcA family transcriptional regulator
52	Eell	EELLY_v1c01400	entomo01.06.5.1	139	171362	172393	1032	1	hrcA	heat-inducible transcription repressor HrcA
52	Efre	EFREU_v1c03800	entomo02.03.4.1	379	459153	460193	1041	-1	hrcA	heat-inducible transcription repressor HrcA
52	Elum	ELUMI_v1c06820	entomo03.04.3.1	675	803559	804587	1029	-1	hrcA	heat-inducible transcription repressor HrcA
52	Eluc	ELUCI_v1c07560	entomo04.09.3.4	110	139074	140093	1020	-1	hrcA	heat-inducible transcription repressor HrcA
52	Emel	EMELA_v1c05700	entomo05.04.4.1	504	536497	537525	1029	-1	hrcA	heat-inducible transcription repressor HrcA
52	Esom	ESOMN_v1c04270	entomo06.04.4.1	423	517476	518495	1020	-1	hrcA	heat-inducible transcription repressor HrcA
52	Mycap	MCAP_RS01860	NC_007633	342	453921	454943	1023	1	NA	HrcA family transcriptional regulator
52	Meent	MENTO_v1c04340	meso01.03.2.1	428	504248	505276	1029	-1	hrcA	heat-inducible transcription repressor HrcA
52	Melac	MLACT_v1c03950	meso02.03.9.1	391	485735	486766	1032	-1	hrcA	heat-inducible transcription repressor HrcA
52	Mecor	MCORR_v1c05380	meso03.06.1.2	57	68805	69836	1032	1	hrcA	heat-inducible transcription repressor HrcA
52	Mecol	MCOLE_v1c04340	meso04.06.0.1	430	493364	494392	1029	-1	hrcA	heat-inducible transcription repressor HrcA
52	Metab	MTABA_v1c04690	meso05.06.1.1	459	544238	545266	1029	-1	hrcA	heat-inducible transcription repressor HrcA
52	Meflo	Mfl417	NC_006055	419	487744	488772	1029	-1	NA	heat inducible transcription repressor
52	Mylea	MSB_RS01855	NC_014751	351	456021	457043	1023	1	NA	heat-inducible transcription repressor HrcA
52	Myput	MPUT_RS01490	NC_015946	273	338316	339347	1032	1	NA	heat-inducible transcription repressor HrcA
52	Mymyc	MSC_0612	NC_005364	581	695056	696078	1023	-1	hrcA	heat-inducible transcription repressor HrcA
52	Myyea	MYE_RS01470	NZ_CP007520	287	339771	340808	1038	1	NA	heat-inducible transcription repressor HrcA
52	Skun	SKUN_RS06355	NZ_CP010899	1072	1173053	1174099	1047	-1	NA	heat-inducible transcription repressor HrcA
52	Scul	SCULI_v1c03690	CP006681	369	400450	401472	1023	1	hrcA	heat-inducible transcription repressor
52	Ssab	SSABA_v1c02880	CP006934	288	317382	318404	1023	1	hrcA	heat-inducible transcription repressor
52	Sapi	SAPIS_v1c03490	CP006682	346	392345	393364	1020	1	hrcA	heat-inducible transcription repressor
52	Seri	SERIO_v1c01770	CP011856	162	185559	186578	1020	1	hrcA	heat-inducible transcription repressor
52	Schr	SCHRY_v1c08320	CP005077	821	911717	912739	1023	-1	hrcA	heat-inducible transcription repressor
53	Amul	G319_RS0103790	NZ_KI519557	163	172802	174565	1764	1	dnaK	molecular chaperone DnaK
53	Mecha	L864_RS0102490	NZ_JAEI01000016	31	28756	30546	1791	1	dnaK	molecular chaperone DnaK
53	Megra	T314_RS0102365	NZ_JNJC01000006	29	29057	30835	1779	1	dnaK	molecular chaperone DnaK
53	Mepho	T347_RS0102415	NZ_JNJI01000004	29	40954	42717	1764	-1	dnaK	molecular chaperone DnaK
53	Mesei	L872_RS0101820	NZ_KI912485	81	82011	83789	1779	1	dnaK	molecular chaperone DnaK
53	Mesyr	T346_RS0100395	NZ_JMKV01000001	76	78845	80623	1779	1	dnaK	molecular chaperone DnaK
53	Myaga	MAG_RS00745	NC_009497	132	167274	169070	1797	1	dnaK	molecular chaperone DnaK
53	Mygal	MGA_RS03075	NC_004829	562	751922	753703	1782	-1	dnaK	molecular chaperone DnaK
53	Mygen	MG_RS01830	NC_000908	334	374919	376706	1788	-1	dnaK	molecular chaperone DnaK
53	Myhyo	MHJ_RS00330	NC_007295	66	81104	82906	1803	1	dnaK	molecular chaperone DnaK
53	Mymob	MMOB_RS00610	NC_006908	118	168947	170752	1806	1	dnaK	molecular chaperone DnaK
53	Mypen	MYPE_RS04875	NC_004432	933	1269938	1271725	1788	-1	dnaK	molecular chaperone DnaK
53	Eell	EELLY_v1c01430	entomo01.06.5.1	142	173265	175052	1788	1	dnaK	molecular chaperone DnaK
53	Efre	EFREU_v1c03780	entomo02.03.4.1	377	456608	458446	1839	-1	dnaK	molecular chaperone DnaK
53	Elum	ELUMI_v1c06800	entomo03.04.3.1	673	801136	802941	1806	-1	dnaK	molecular chaperone DnaK
53	Eluc	ELUCI_v1c07540	entomo04.09.3.4	108	136633	138426	1794	-1	dnaK	molecular chaperone DnaK
53	Emel	EMELA_v1c05680	entomo05.04.4.1	502	534153	535940	1788	-1	dnaK	molecular chaperone DnaK
53	Esom	ESOMN_v1c04250	entomo06.04.4.1	421	515053	516849	1797	-1	dnaK	molecular chaperone DnaK
53	Mycap	MCAP_RS01870	NC_007633	344	455607	457382	1776	1	dnaK	molecular chaperone DnaK
53	Meent	MENTO_v1c04320	meso01.03.2.1	426	501886	503664	1779	-1	dnaK	molecular chaperone DnaK
53	Melac	MLACT_v1c03930	meso02.03.9.1	389	483275	485062	1788	-1	dnaK	molecular chaperone DnaK
53	Mecor	MCORR_v1c05410	meso03.06.1.2	60	70708	72495	1788	1	dnaK	molecular chaperone DnaK
53	Mecol	MCOLE_v1c04320	meso04.06.0.1	428	491002	492780	1779	-1	dnaK	molecular chaperone DnaK
53	Metab	MTABA_v1c04670	meso05.06.1.1	457	541881	543659	1779	-1	dnaK	molecular chaperone DnaK
53	Meflo	Mfl415	NC_006055	417	485388	487166	1779	-1	dnaK	molecular chaperone DnaK
53	Mylea	MSB_RS01865	NC_014751	353	457703	459478	1776	1	dnaK	molecular chaperone DnaK
53	Myput	MPUT_RS01500	NC_015946	275	339948	341729	1782	1	dnaK	molecular chaperone DnaK
53	Mymyc	MSC_0610	NC_005364	579	692621	694396	1776	-1	dnaK	molecular chaperone DnaK
53	Myyea	MYE_RS01480	NZ_CP007520	289	341415	343184	1770	1	dnaK	molecular chaperone DnaK
53	Skun	SKUN_RS06345	NZ_CP010899	1070	1170636	1172408	1773	-1	dnaK	molecular chaperone DnaK
53	Scul	SCULI_v1c03710	CP006681	371	402083	403885	1803	1	dnaK	molecular chaperone DnaK
53	Ssab	SSABA_v1c02900	CP006934	290	319068	320861	1794	1	dnaK	molecular chaperone DnaK
53	Sapi	SAPIS_v1c03510	CP006682	348	393962	395740	1779	1	dnaK	molecular chaperone DnaK
53	Seri	SERIO_v1c01790	CP011856	164	187333	189135	1803	1	dnaK	molecular chaperone DnaK
53	Schr	SCHRY_v1c08300	CP005077	819	909222	910997	1776	-1	dnaK	molecular chaperone DnaK
54	Amul	G319_RS0103795	NZ_KI519557	164	174616	175719	1104	1	NA	molecular chaperone DnaJ
54	Mecha	L864_RS0102495	NZ_JAEI01000016	32	30594	31715	1122	1	NA	molecular chaperone DnaJ
54	Megra	T314_RS0102370	NZ_JNJC01000006	30	30890	32014	1125	1	NA	molecular chaperone DnaJ
54	Mepho	T347_RS0102410	NZ_JNJI01000004	28	39788	40906	1119	-1	NA	molecular chaperone DnaJ
54	Mesei	L872_RS0101825	NZ_KI912485	82	83839	84939	1101	1	NA	molecular chaperone DnaJ
54	Mesyr	T346_RS0100400	NZ_JMKV01000001	77	80675	81775	1101	1	NA	molecular chaperone DnaJ
54	Myaga	MAG_RS03715	NC_009497	646	845754	846884	1131	-1	NA	molecular chaperone DnaJ
54	Mygal	MGA_RS00815	NC_004829	153	182834	184009	1176	-1	NA	molecular chaperone DnaJ
54	Mygen	MG_RS00095	NC_000908	17	22389	23558	1170	1	NA	molecular chaperone DnaJ
54	Myhyo	MHJ_RS00335	NC_007295	67	83117	84241	1125	1	NA	molecular chaperone DnaJ
54	Mymob	MMOB_RS02650	NC_006908	496	601973	603094	1122	-1	NA	molecular chaperone DnaJ
54	Mypen	MYPE_RS04615	NC_004432	884	1204550	1205716	1167	-1	NA	molecular chaperone DnaJ
54	Eell	EELLY_v1c01440	entomo01.06.5.1	143	175102	176217	1116	1	dnaJ	molecular chaperone DnaJ
54	Efre	EFREU_v1c03770	entomo02.03.4.1	376	455403	456536	1134	-1	dnaJ	molecular chaperone DnaJ
54	Elum	ELUMI_v1c06790	entomo03.04.3.1	672	799973	801091	1119	-1	dnaJ	molecular chaperone DnaJ
54	Eluc	ELUCI_v1c07530	entomo04.09.3.4	107	135461	136588	1128	-1	dnaJ	molecular chaperone DnaJ
54	Emel	EMELA_v1c05670	entomo05.04.4.1	501	532983	534104	1122	-1	dnaJ	molecular chaperone DnaJ
54	Esom	ESOMN_v1c04240	entomo06.04.4.1	420	513881	514999	1119	-1	dnaJ	molecular chaperone DnaJ
54	Mycap	MCAP_RS01875	NC_007633	345	457447	458565	1119	1	NA	molecular chaperone DnaJ
54	Meent	MENTO_v1c04310	meso01.03.2.1	425	500704	501828	1125	-1	dnaJ	molecular chaperone DnaJ
54	Melac	MLACT_v1c03920	meso02.03.9.1	388	482032	483198	1167	-1	dnaJ	molecular chaperone DnaJ
54	Mecor	MCORR_v1c05420	meso03.06.1.2	61	72544	73659	1116	1	dnaJ	molecular chaperone DnaJ
54	Mecol	MCOLE_v1c04310	meso04.06.0.1	427	489820	490944	1125	-1	dnaJ	molecular chaperone DnaJ
54	Metab	MTABA_v1c04660	meso05.06.1.1	456	540699	541823	1125	-1	dnaJ	molecular chaperone DnaJ
54	Meflo	Mfl414	NC_006055	416	484209	485333	1125	-1	NA	molecular chaperone DnaJ
54	Mylea	MSB_RS01870	NC_014751	354	459543	460661	1119	1	NA	molecular chaperone DnaJ
54	Myput	MPUT_RS01505	NC_015946	276	341788	342900	1113	1	NA	molecular chaperone DnaJ
54	Mymyc	MSC_0609	NC_005364	578	691439	692557	1119	-1	dnaJ	molecular chaperone DnaJ
54	Myyea	MYE_RS01485	NZ_CP007520	290	343257	344387	1131	1	NA	molecular chaperone DnaJ
54	Skun	SKUN_RS06340	NZ_CP010899	1069	1169433	1170569	1137	-1	NA	molecular chaperone DnaJ
54	Scul	SCULI_v1c03720	CP006681	372	403945	405090	1146	1	dnaJ	molecular chaperone DnaJ
54	Ssab	SSABA_v1c02910	CP006934	291	320920	322080	1161	1	dnaJ	molecular chaperone DnaJ
54	Sapi	SAPIS_v1c03520	CP006682	349	395797	396936	1140	1	dnaJ	molecular chaperone DnaJ
54	Seri	SERIO_v1c01800	CP011856	165	189214	190362	1149	1	dnaJ	molecular chaperone DnaJ
54	Schr	SCHRY_v1c08290	CP005077	818	908016	909149	1134	-1	dnaJ	molecular chaperone DnaJ
55	Amul	G319_RS0103805	NZ_KI519557	166	177614	178741	1128	1	NA	tRNA(5-methylaminomethyl-2-thiouridine)- methyltransferase
55	Mecha	L864_RS0102505	NZ_JAEI01000016	34	33588	34712	1125	1	NA	tRNA(5-methylaminomethyl-2-thiouridine)- methyltransferase
55	Megra	T314_RS0102380	NZ_JNJC01000006	32	33863	34987	1125	1	NA	tRNA(5-methylaminomethyl-2-thiouridine)- methyltransferase
55	Mepho	T347_RS0102395	NZ_JNJI01000004	25	36172	37293	1122	-1	NA	tRNA(5-methylaminomethyl-2-thiouridine)- methyltransferase
55	Mesei	L872_RS0101835	NZ_KI912485	84	86809	87936	1128	1	NA	tRNA(5-methylaminomethyl-2-thiouridine)- methyltransferase
55	Mesyr	T346_RS0100410	NZ_JMKV01000001	79	83638	84765	1128	1	NA	tRNA(5-methylaminomethyl-2-thiouridine)- methyltransferase
55	Myaga	MAG_RS02135	NC_009497	366	488141	489265	1125	-1	NA	tRNA 2-thiouridine(34) synthase MnmA
55	Mygal	MGA_RS00630	NC_004829	122	152864	154837	1974	1	NA	trifunctional protein FAD synthase/riboflavin kinase/tRNA 2-thiouridine(34) synthase MnmA
55	Mygen	MG_RS01780	NC_000908	324	362920	364023	1104	-1	NA	tRNA 2-thiouridine(34) synthase MnmA
55	Myhyo	MHJ_RS02290	NC_007295	422	520758	521876	1119	1	NA	tRNA 2-thiouridine(34) synthase MnmA
55	Mymob	MMOB_RS02380	NC_006908	450	545752	546864	1113	-1	NA	tRNA 2-thiouridine(34) synthase MnmA
55	Mypen	MYPE_RS04250	NC_004432	812	1104359	1105471	1113	-1	NA	tRNA 2-thiouridine(34) synthase MnmA
55	Eell	EELLY_v1c01450	entomo01.06.5.1	144	176272	177408	1137	1	mnmA	tRNA 2-thiouridine(34) synthase MnmA
55	Efre	EFREU_v1c03750	entomo02.03.4.1	374	452579	453757	1179	-1	mnmA	tRNA 2-thiouridine(34) synthase MnmA
55	Elum	ELUMI_v1c06770	entomo03.04.3.1	670	797216	798346	1131	-1	mnmA	tRNA 2-thiouridine(34) synthase MnmA
55	Eluc	ELUCI_v1c07510	entomo04.09.3.4	105	132692	133834	1143	-1	mnmA	tRNA 2-thiouridine(34) synthase MnmA
55	Emel	EMELA_v1c05630	entomo05.04.4.1	500	530039	531163	1125	-1	mnmA	tRNA 2-thiouridine(34) synthase MnmA
55	Esom	ESOMN_v1c04220	entomo06.04.4.1	418	510823	511950	1128	-1	mnmA	tRNA 2-thiouridine(34) synthase MnmA
55	Mycap	MCAP_RS02640	NC_007633	486	632010	633137	1128	-1	NA	tRNA 2-thiouridine(34) synthase MnmA
55	Meent	MENTO_v1c04290	meso01.03.2.1	423	497728	498852	1125	-1	mnmA	tRNA 2-thiouridine(34) synthase MnmA
55	Melac	MLACT_v1c03900	meso02.03.9.1	386	479073	480200	1128	-1	mnmA	tRNA 2-thiouridine(34) synthase MnmA
55	Mecor	MCORR_v1c05430	meso03.06.1.2	62	73715	74851	1137	1	mnmA	tRNA 2-thiouridine(34) synthase MnmA
55	Mecol	MCOLE_v1c04290	meso04.06.0.1	425	486812	487936	1125	-1	mnmA	tRNA 2-thiouridine(34) synthase MnmA
55	Metab	MTABA_v1c04640	meso05.06.1.1	454	537713	538858	1146	-1	mnmA	tRNA 2-thiouridine(34) synthase MnmA
55	Meflo	Mfl412	NC_006055	414	481235	482359	1125	-1	mnmA	tRNA-specific 2-thiouridylase MnmA
55	Mylea	MSB_RS02635	NC_014751	497	633443	634570	1128	-1	NA	tRNA 2-thiouridine(34) synthase MnmA
55	Myput	MPUT_RS01520	NC_015946	279	345794	346915	1122	1	NA	tRNA 2-thiouridine(34) synthase MnmA
55	Mymyc	MSC_0447	NC_005364	422	501506	502633	1128	1	mnmA	tRNA-specific 2-thiouridylase MnmA
55	Myyea	MYE_RS01500	NZ_CP007520	293	346998	348122	1125	1	NA	tRNA(5-methylaminomethyl-2-thiouridine)- methyltransferase
55	Skun	SKUN_RS05290	NZ_CP010899	898	968976	970109	1134	1	NA	tRNA(5-methylaminomethyl-2-thiouridine)- methyltransferase
55	Scul	SCULI_v1c03740	CP006681	374	406332	407453	1122	1	mnmA	tRNA-specific 2-thiouridylase MnmA
55	Ssab	SSABA_v1c02930	CP006934	293	323626	324759	1134	1	mnmA	tRNA-specific 2-thiouridylase MnmA
55	Sapi	SAPIS_v1c03540	CP006682	351	398542	399663	1122	1	mnmA	tRNA-specific 2-thiouridylase MnmA
55	Seri	SERIO_v1c06920	CP011856	649	750319	751452	1134	-1	mnmA	tRNA-specific 2-thiouridylase MnmA
55	Schr	SCHRY_v1c04010	CP005077	396	442524	443657	1134	1	mnmA	tRNA-specific 2-thiouridylase MnmA
56	Amul	G319_RS0103830	NZ_KI519557	171	183284	183841	558	1	NA	elongation factor P
56	Mecha	L864_RS0102535	NZ_JAEI01000016	40	41214	41771	558	1	NA	elongation factor P
56	Megra	T314_RS0102405	NZ_JNJC01000006	37	39401	39958	558	1	NA	elongation factor P
56	Mepho	T347_RS0102370	NZ_JNJI01000004	20	31214	31771	558	-1	NA	elongation factor P
56	Mesei	L872_RS0101860	NZ_KI912485	89	92382	92936	555	1	NA	elongation factor P
56	Mesyr	T346_RS0100435	NZ_JMKV01000001	84	89211	89765	555	1	NA	elongation factor P
56	Myaga	MAG_RS01605	NC_009497	275	367830	368393	564	-1	NA	elongation factor P
56	Mygal	MGA_RS02900	NC_004829	532	705747	706313	567	-1	NA	elongation factor P
56	Mygen	MG_RS00130	NC_000908	24	29552	30124	573	1	NA	elongation factor P
56	Myhyo	MHJ_RS02275	NC_007295	419	517247	517804	558	1	NA	elongation factor P
56	Mymob	MMOB_RS02990	NC_006908	561	685690	686256	567	1	NA	elongation factor P
56	Mypen	MYPE_RS00830	NC_004432	156	203735	204301	567	1	NA	elongation factor P
56	Eell	EELLY_v1c01560	entomo01.06.5.1	151	188426	188983	558	1	efp	elongation factor P
56	Efre	EFREU_v1c03700	entomo02.03.4.1	369	447246	447809	564	-1	efp	elongation factor P
56	Elum	ELUMI_v1c06570	entomo03.04.3.1	650	768976	769533	558	-1	efp	elongation factor P
56	Eluc	ELUCI_v1c07460	entomo04.09.3.4	100	127501	128058	558	-1	efp	elongation factor P
56	Emel	EMELA_v1c05570	entomo05.04.4.1	494	523016	523573	558	-1	efp	elongation factor P
56	Esom	ESOMN_v1c04170	entomo06.04.4.1	413	505818	506375	558	-1	efp	elongation factor P
56	Mycap	MCAP_RS02620	NC_007633	482	627543	628097	555	-1	NA	elongation factor P
56	Meent	MENTO_v1c04240	meso01.03.2.1	418	492743	493300	558	-1	efp	elongation factor P
56	Melac	MLACT_v1c03860	meso02.03.9.1	382	474576	475136	561	-1	efp	elongation factor P
56	Mecor	MCORR_v1c05540	meso03.06.1.2	73	89076	89633	558	1	efp	elongation factor P
56	Mecol	MCOLE_v1c04240	meso04.06.0.1	420	481826	482383	558	-1	efp	elongation factor P
56	Metab	MTABA_v1c04590	meso05.06.1.1	449	532753	533310	558	-1	efp	elongation factor P
56	Meflo	Mfl407	NC_006055	409	476265	476822	558	-1	NA	translation elongation factor P
56	Mylea	MSB_RS02615	NC_014751	493	628975	629529	555	-1	NA	elongation factor P
56	Myput	MPUT_RS01540	NC_015946	283	350865	351419	555	1	NA	elongation factor P
56	Mymyc	MSC_0451	NC_005364	426	506544	507098	555	1	efp	elongation factor P
56	Myyea	MYE_RS01520	NZ_CP007520	297	352063	352617	555	1	NA	elongation factor P
56	Skun	SKUN_RS03865	NZ_CP010899	653	692013	692570	558	-1	NA	elongation factor P
56	Scul	SCULI_v1c03780	CP006681	378	411300	411860	561	1	efp	elongation factor P
56	Ssab	SSABA_v1c02980	CP006934	298	329995	330552	558	1	efp	elongation factor P
56	Sapi	SAPIS_v1c03580	CP006682	355	403524	404081	558	1	efp	elongation factor P
56	Seri	SERIO_v1c06860	CP011856	643	743080	743637	558	-1	efp	elongation factor P
56	Schr	SCHRY_v1c04120	CP005077	407	457894	458451	558	1	efp	elongation factor P
57	Amul	G319_RS0103840	NZ_KI519557	173	184185	185468	1284	1	NA	trigger factor
57	Mecha	L864_RS0102545	NZ_JAEI01000016	42	42116	43396	1281	1	NA	trigger factor
57	Megra	T314_RS0102415	NZ_JNJC01000006	39	40308	41588	1281	1	NA	trigger factor
57	Mepho	T347_RS0102360	NZ_JNJI01000004	18	29591	30874	1284	-1	NA	trigger factor
57	Mesei	L872_RS0101870	NZ_KI912485	91	93303	94589	1287	1	NA	trigger factor
57	Mesyr	T346_RS0100445	NZ_JMKV01000001	86	90138	91424	1287	1	NA	trigger factor
57	Myaga	MAG_RS00785	NC_009497	140	179259	180761	1503	-1	NA	trigger factor
57	Mygal	MGA_RS02175	NC_004829	394	529212	530543	1332	1	NA	trigger factor
57	Mygen	MG_RS01395	NC_000908	260	281993	283327	1335	1	NA	trigger factor
57	Myhyo	MHJ_RS00810	NC_007295	145	182025	183422	1398	1	NA	trigger factor
57	Mymob	MMOB_RS00465	NC_006908	89	107771	109222	1452	1	NA	trigger factor
57	Mypen	MYPE_RS03590	NC_004432	684	890549	891886	1338	-1	NA	trigger factor
57	Eell	EELLY_v1c01580	entomo01.06.5.1	153	189311	190591	1281	1	tig	trigger factor
57	Efre	EFREU_v1c03680	entomo02.03.4.1	367	445547	446830	1284	-1	tig	trigger factor
57	Elum	ELUMI_v1c06550	entomo03.04.3.1	648	767367	768653	1287	-1	tig	trigger factor
57	Eluc	ELUCI_v1c07440	entomo04.09.3.4	98	125898	127184	1287	-1	tig	trigger factor
57	Emel	EMELA_v1c05550	entomo05.04.4.1	492	521390	522670	1281	-1	tig	trigger factor
57	Esom	ESOMN_v1c04150	entomo06.04.4.1	411	504200	505483	1284	-1	tig	trigger factor
57	Mycap	MCAP_RS02610	NC_007633	480	625920	627206	1287	-1	NA	trigger factor
57	Meent	MENTO_v1c04220	meso01.03.2.1	416	491115	492395	1281	-1	tig	trigger factor
57	Melac	MLACT_v1c03850	meso02.03.9.1	381	473201	474484	1284	-1	tig	trigger factor
57	Mecor	MCORR_v1c05560	meso03.06.1.2	75	89960	91240	1281	1	tig	trigger factor
57	Mecol	MCOLE_v1c04220	meso04.06.0.1	418	480198	481478	1281	-1	tig	trigger factor
57	Metab	MTABA_v1c04570	meso05.06.1.1	447	531132	532412	1281	-1	tig	trigger factor
57	Meflo	Mfl405	NC_006055	407	474634	475914	1281	-1	NA	trigger factor, prolyl isomerase
57	Mylea	MSB_RS02605	NC_014751	491	627353	628639	1287	-1	NA	trigger factor
57	Myput	MPUT_RS01550	NC_015946	285	351755	353041	1287	1	NA	trigger factor
57	Mymyc	MSC_0453	NC_005364	428	507435	508721	1287	1	NA	FKBP-type peptidylprolyl isomerase
57	Myyea	MYE_RS01530	NZ_CP007520	299	352958	354244	1287	1	NA	trigger factor
57	Skun	SKUN_RS06120	NZ_CP010899	1031	1123195	1124490	1296	-1	NA	trigger factor
57	Scul	SCULI_v1c03860	CP006681	386	419854	421140	1287	1	tig	trigger factor
57	Ssab	SSABA_v1c03040	CP006934	304	335907	337199	1293	1	tig	trigger factor
57	Sapi	SAPIS_v1c03670	CP006682	364	418800	420089	1290	1	tig	trigger factor
57	Seri	SERIO_v1c04700	CP011856	441	488183	489472	1290	1	tig	trigger factor
57	Schr	SCHRY_v1c03760	CP005077	372	408655	409944	1290	1	tig	trigger factor
58	Amul	G319_RS0103845	NZ_KI519557	174	185587	187899	2313	1	NA	endopeptidase La
58	Mecha	L864_RS0102550	NZ_JAEI01000016	43	43507	45870	2364	1	NA	endopeptidase La
58	Megra	T314_RS0102420	NZ_JNJC01000006	40	41698	44061	2364	1	NA	endopeptidase La
58	Mepho	T347_RS0102355	NZ_JNJI01000004	17	27165	29489	2325	-1	NA	endopeptidase La
58	Mesei	L872_RS0101875	NZ_KI912485	92	94701	97016	2316	1	NA	endopeptidase La
58	Mesyr	T346_RS0100450	NZ_JMKV01000001	87	91537	93852	2316	1	NA	endopeptidase La
58	Myaga	MAG_RS01890	NC_009497	326	427203	430193	2991	-1	NA	Lon protease
58	Mygal	MGA_RS02180	NC_004829	395	530647	533085	2439	1	NA	endopeptidase La
58	Mygen	MG_RS01400	NC_000908	261	283396	285783	2388	1	NA	Lon protease
58	Myhyo	MHJ_RS02790	NC_007295	517	677562	680174	2613	-1	NA	Lon protease
58	Mymob	MMOB_RS01445	NC_006908	276	319787	322288	2502	1	NA	Lon protease
58	Mypen	MYPE_RS03585	NC_004432	683	888037	890382	2346	-1	NA	Lon protease
58	Eell	EELLY_v1c01590	entomo01.06.5.1	154	190693	193062	2370	1	lonA	class III heat-shock ATP-dependent LonA protease
58	Efre	EFREU_v1c03670	entomo02.03.4.1	366	443008	445347	2340	-1	lonA	class III heat-shock ATP-dependent LonA protease
58	Elum	ELUMI_v1c06540	entomo03.04.3.1	647	764950	767283	2334	-1	lonA	class III heat-shock ATP-dependent LonA protease
58	Eluc	ELUCI_v1c07430	entomo04.09.3.4	97	123481	125814	2334	-1	lonA	class III heat-shock ATP-dependent LonA protease
58	Emel	EMELA_v1c05540	entomo05.04.4.1	491	518918	521281	2364	-1	lonA	class III heat-shock ATP-dependent LonA protease
58	Esom	ESOMN_v1c04140	entomo06.04.4.1	410	501740	504076	2337	-1	lonA	class III heat-shock ATP-dependent LonA protease
58	Mycap	MCAP_RS02605	NC_007633	479	623462	625801	2340	-1	NA	endopeptidase La
58	Meent	MENTO_v1c04210	meso01.03.2.1	415	488642	491005	2364	-1	lonA	class III heat-shock ATP-dependent LonA protease
58	Melac	MLACT_v1c03840	meso02.03.9.1	380	470720	473065	2346	-1	lonA	class III heat-shock ATP-dependent LonA protease
58	Mecor	MCORR_v1c05570	meso03.06.1.2	76	91342	93711	2370	1	lonA	class III heat-shock ATP-dependent LonA protease
58	Mecol	MCOLE_v1c04210	meso04.06.0.1	417	477724	480087	2364	-1	lonA	class III heat-shock ATP-dependent LonA protease
58	Metab	MTABA_v1c04560	meso05.06.1.1	446	528658	531021	2364	-1	lonA	class III heat-shock ATP-dependent LonA protease
58	Meflo	Mfl404	NC_006055	406	472161	474524	2364	-1	NA	class III heat shock DNA-binding ATP dependent Lon protease
58	Mylea	MSB_RS02600	NC_014751	490	624898	627237	2340	-1	NA	endopeptidase La
58	Myput	MPUT_RS01555	NC_015946	286	353177	355522	2346	1	NA	endopeptidase La
58	Mymyc	MSC_0454	NC_005364	429	508805	511195	2391	1	lon	endopeptidase La
58	Myyea	MYE_RS01535	NZ_CP007520	300	354373	356703	2331	1	NA	endopeptidase La
58	Skun	SKUN_RS06060	NZ_CP010899	1022	1112910	1115228	2319	-1	NA	endopeptidase La
58	Scul	SCULI_v1c03870	CP006681	387	421243	423624	2382	1	lonA	class III heat-shock ATP-dependent LonA protease
58	Ssab	SSABA_v1c03050	CP006934	305	337325	339706	2382	1	lonA	class III heat-shock ATP-dependent LonA protease
58	Sapi	SAPIS_v1c03680	CP006682	365	420192	422573	2382	1	lonA	class III heat-shock ATP-dependent LonA protease
58	Seri	SERIO_v1c04710	CP011856	442	489628	491967	2340	1	lonA	class III heat-shock ATP-dependent LonA protease
58	Schr	SCHRY_v1c03770	CP005077	373	410213	412534	2322	1	lonA	class III heat-shock ATP-dependent LonA protease
59	Amul	G319_RS0102560	NZ_AXXW01000007	71	70144	71199	1056	-1	pheS	phenylalanine--tRNA ligase subunit alpha
59	Mecha	L864_RS0102730	NZ_JAEI01000018	3	5371	6423	1053	1	pheS	phenylalanine--tRNA ligase subunit alpha
59	Megra	T314_RS0103755	NZ_KL370789	187	230203	231255	1053	-1	pheS	phenylalanine--tRNA ligase subunit alpha
59	Mepho	T347_RS0102780	NZ_JNJI01000005	7	9720	10772	1053	1	pheS	phenylalanine--tRNA ligase subunit alpha
59	Mesei	L872_RS0102925	NZ_KI912485	292	345212	346264	1053	-1	pheS	phenylalanine--tRNA ligase subunit alpha
59	Mesyr	T346_RS0101305	NZ_JMKV01000001	248	289067	290119	1053	-1	pheS	phenylalanine--tRNA ligase subunit alpha
59	Myaga	MAG_RS00360	NC_009497	62	80922	81887	966	1	NA	phenylalanine--tRNA ligase subunit alpha
59	Mygal	MGA_RS02115	NC_004829	382	516474	517490	1017	1	NA	phenylalanine--tRNA ligase subunit alpha
59	Mygen	MG_RS01100	NC_000908	212	232009	233034	1026	1	NA	phenylalanine--tRNA ligase subunit alpha
59	Myhyo	MHJ_RS01430	NC_007295	267	318707	319387	681	1	NA	hypothetical protein
59	Mymob	MMOB_RS01705	NC_006908	324	392529	393518	990	-1	NA	phenylalanine--tRNA ligase subunit alpha
59	Mypen	MYPE_RS04765	NC_004432	911	1244414	1245439	1026	-1	NA	phenylalanine--tRNA ligase subunit alpha
59	Eell	EELLY_v1c01670	entomo01.06.5.1	161	206487	207539	1053	1	pheS	phenylalanyl-tRNA synthetase subunit alpha
59	Efre	EFREU_v1c04960	entomo02.03.4.1	494	592769	593833	1065	-1	pheS	phenylalanyl-tRNA synthetase subunit alpha
59	Elum	ELUMI_v1c04250	entomo03.04.3.1	420	522745	523797	1053	1	pheS	phenylalanyl-tRNA synthetase subunit alpha
59	Eluc	ELUCI_v1c05370	entomo04.09.3.2	69	67198	68250	1053	1	pheS	phenylalanyl-tRNA synthetase subunit alpha
59	Emel	EMELA_v1c05490	entomo05.04.4.1	487	506527	507579	1053	-1	pheS	phenylalanyl-tRNA synthetase subunit alpha
59	Esom	ESOMN_v1c02670	entomo06.04.4.1	263	308622	309677	1056	1	pheS	phenylalanyl-tRNA synthetase subunit alpha
59	Mycap	MCAP_RS01935	NC_007633	354	474483	475535	1053	1	pheS	phenylalanine--tRNA ligase subunit alpha
59	Meent	MENTO_v1c04150	meso01.03.2.1	410	475839	476891	1053	-1	pheS	phenylalanyl-tRNA synthetase subunit alpha
59	Melac	MLACT_v1c02320	meso02.03.9.1	228	293646	294692	1047	1	pheS	phenylalanyl-tRNA synthetase subunit alpha
59	Mecor	MCORR_v1c05650	meso03.06.1.2	83	107165	108217	1053	1	pheS	phenylalanyl-tRNA synthetase subunit alpha
59	Mecol	MCOLE_v1c04130	meso04.06.0.1	410	462928	463980	1053	-1	pheS	phenylalanyl-tRNA synthetase subunit alpha
59	Metab	MTABA_v1c04500	meso05.06.1.1	441	515572	516624	1053	-1	pheS	phenylalanyl-tRNA synthetase subunit alpha
59	Meflo	Mfl399	NC_006055	401	459100	460152	1053	-1	pheS	phenylalanyl-tRNA synthetase subunit alpha
59	Mylea	MSB_RS01930	NC_014751	363	476586	477638	1053	1	pheS	phenylalanine--tRNA ligase subunit alpha
59	Myput	MPUT_RS01375	NC_015946	250	314230	315282	1053	1	pheS	phenylalanine--tRNA ligase subunit alpha
59	Mymyc	MSC_0596	NC_005364	566	668635	669687	1053	-1	pheS	phenylalanyl-tRNA synthetase subunit alpha
59	Myyea	MYE_RS01065	NZ_CP007520	208	262981	264033	1053	1	pheS	phenylalanine--tRNA ligase subunit alpha
59	Skun	SKUN_RS03010	NZ_CP010899	503	543866	544903	1038	1	pheS	phenylalanine--tRNA ligase subunit alpha
59	Scul	SCULI_v1c07930	CP006681	793	877113	878165	1053	-1	pheS	phenylalanyl-tRNA synthetase subunit alpha
59	Ssab	SSABA_v1c06090	CP006934	601	692010	693065	1056	-1	pheS	phenylalanyl-tRNA synthetase subunit alpha
59	Sapi	SAPIS_v1c07570	CP006682	753	900176	901228	1053	-1	pheS	phenylalanyl-tRNA synthetase subunit alpha
59	Seri	SERIO_v1c07670	CP011856	721	832681	833718	1038	-1	pheS	phenylalanyl-tRNA synthetase subunit alpha
59	Schr	SCHRY_v1c06600	CP005077	649	723302	724339	1038	-1	pheS	phenylalanyl-tRNA synthetase subunit alpha
60	Amul	G319_RS0102555	NZ_AXXW01000007	70	67753	70131	2379	-1	NA	phenylalanine--tRNA ligase subunit beta
60	Mecha	L864_RS0102735	NZ_JAEI01000018	4	6431	8812	2382	1	NA	phenylalanine--tRNA ligase subunit beta
60	Megra	T314_RS0103750	NZ_KL370789	186	227814	230195	2382	-1	NA	phenylalanine--tRNA ligase subunit beta
60	Mepho	T347_RS0102785	NZ_JNJI01000005	8	10785	13166	2382	1	NA	phenylalanine--tRNA ligase subunit beta
60	Mesei	L872_RS0102920	NZ_KI912485	291	342822	345200	2379	-1	NA	phenylalanine--tRNA ligase subunit beta
60	Mesyr	T346_RS0101300	NZ_JMKV01000001	247	286677	289055	2379	-1	NA	phenylalanine--tRNA ligase subunit beta
60	Myaga	MAG_RS00370	NC_009497	64	82538	84718	2181	1	NA	phenylalanine--tRNA ligase subunit beta
60	Mygal	MGA_RS02120	NC_004829	383	517500	519914	2415	1	NA	phenylalanine--tRNA ligase subunit beta
60	Mygen	MG_RS01105	NC_000908	213	233038	235458	2421	1	NA	phenylalanine--tRNA ligase subunit beta
60	Myhyo	MHJ_RS01435	NC_007295	268	319398	321554	2157	1	NA	phenylalanine--tRNA ligase subunit beta
60	Mymob	MMOB_RS02815	NC_006908	526	649861	652002	2142	-1	NA	phenylalanine--tRNA ligase subunit beta
60	Mypen	MYPE_RS04760	NC_004432	910	1242034	1244412	2379	-1	NA	hypothetical protein
60	Eell	EELLY_v1c01680	entomo01.06.5.1	162	207548	209932	2385	1	pheT	phenylalanyl-tRNA synthetase subunit beta
60	Efre	EFREU_v1c04950	entomo02.03.4.1	493	590367	592748	2382	-1	pheT	phenylalanyl-tRNA synthetase subunit beta
60	Elum	ELUMI_v1c04260	entomo03.04.3.1	421	523804	526182	2379	1	pheT	phenylalanyl-tRNA synthetase subunit beta
60	Eluc	ELUCI_v1c05380	entomo04.09.3.2	70	68257	70635	2379	1	pheT	phenylalanyl-tRNA synthetase subunit beta
60	Emel	EMELA_v1c05480	entomo05.04.4.1	486	504138	506519	2382	-1	pheT	phenylalanyl-tRNA synthetase subunit beta
60	Esom	ESOMN_v1c02680	entomo06.04.4.1	264	309688	312063	2376	1	pheT	phenylalanyl-tRNA synthetase subunit beta
60	Mycap	MCAP_RS01940	NC_007633	355	475544	477928	2385	1	NA	phenylalanine--tRNA ligase subunit beta
60	Meent	MENTO_v1c04140	meso01.03.2.1	409	473450	475831	2382	-1	pheT	phenylalanyl-tRNA synthetase subunit beta
60	Melac	MLACT_v1c02330	meso02.03.9.1	229	294707	297091	2385	1	pheT	phenylalanyl-tRNA synthetase subunit beta
60	Mecor	MCORR_v1c05660	meso03.06.1.2	84	108226	110610	2385	1	pheT	phenylalanyl-tRNA synthetase subunit beta
60	Mecol	MCOLE_v1c04120	meso04.06.0.1	409	460539	462920	2382	-1	pheT	phenylalanyl-tRNA synthetase subunit beta
60	Metab	MTABA_v1c04490	meso05.06.1.1	440	513183	515564	2382	-1	pheT	phenylalanyl-tRNA synthetase subunit beta
60	Meflo	Mfl398	NC_006055	400	456711	459092	2382	-1	pheT	phenylalanyl-tRNA synthetase subunit beta
60	Mylea	MSB_RS01935	NC_014751	364	477647	480031	2385	1	NA	phenylalanine--tRNA ligase subunit beta
60	Myput	MPUT_RS01380	NC_015946	251	315295	317676	2382	1	NA	phenylalanine--tRNA ligase subunit beta
60	Mymyc	MSC_0595	NC_005364	565	666242	668626	2385	-1	pheT	phenylalanyl-tRNA synthetase subunit beta
60	Myyea	MYE_RS01070	NZ_CP007520	209	264046	266436	2391	1	NA	phenylalanine--tRNA ligase subunit beta
60	Skun	SKUN_RS03015	NZ_CP010899	504	544914	547310	2397	1	NA	phenylalanine--tRNA ligase subunit beta
60	Scul	SCULI_v1c07920	CP006681	792	874689	877097	2409	-1	pheT	phenylalanyl-tRNA synthetase subunit beta
60	Ssab	SSABA_v1c06080	CP006934	600	689587	691995	2409	-1	pheT	phenylalanyl-tRNA synthetase subunit beta
60	Sapi	SAPIS_v1c07560	CP006682	752	897753	900164	2412	-1	pheT	phenylalanyl-tRNA synthetase subunit beta
60	Seri	SERIO_v1c07660	CP011856	720	830272	832662	2391	-1	pheT	phenylalanyl-tRNA synthetase subunit beta
60	Schr	SCHRY_v1c06590	CP005077	648	720899	723292	2394	-1	pheT	phenylalanyl-tRNA synthetase subunit beta
61	Amul	G319_RS0102535	NZ_AXXW01000007	66	65534	66460	927	-1	NA	16S rRNA (cytosine(1402)-N(4))-methyltransferase
61	Mecha	L864_RS0102755	NZ_JAEI01000018	8	10090	11016	927	1	NA	16S rRNA (cytosine(1402)-N(4))-methyltransferase
61	Megra	T314_RS0103730	NZ_KL370789	182	225609	226535	927	-1	NA	16S rRNA (cytosine(1402)-N(4))-methyltransferase
61	Mepho	T347_RS0102805	NZ_JNJI01000005	11	14444	15370	927	1	NA	16S rRNA (cytosine(1402)-N(4))-methyltransferase
61	Mesei	L872_RS0102900	NZ_KI912485	287	340618	341544	927	-1	NA	16S rRNA (cytosine(1402)-N(4))-methyltransferase
61	Mesyr	T346_RS0101280	NZ_JMKV01000001	243	284485	285411	927	-1	NA	16S rRNA (cytosine(1402)-N(4))-methyltransferase
61	Myaga	MAG_RS01945	NC_009497	336	441239	442141	903	-1	NA	ribosomal RNA small subunit methyltransferase H
61	Mygal	MGA_RS02315	NC_004829	421	563968	564909	942	-1	NA	ribosomal RNA small subunit methyltransferase H
61	Mygen	MG_RS01310	NC_000908	244	267081	268010	930	1	NA	ribosomal RNA small subunit methyltransferase H
61	Myhyo	MHJ_RS02175	NC_007295	400	492901	493791	891	1	NA	ribosomal RNA small subunit methyltransferase H
61	Mymob	MMOB_RS02030	NC_006908	389	471976	472884	909	1	NA	ribosomal RNA small subunit methyltransferase H
61	Mypen	MYPE_RS01675	NC_004432	320	424743	425681	939	1	NA	ribosomal RNA small subunit methyltransferase H
61	Eell	EELLY_v1c01720	entomo01.06.5.1	166	211185	212111	927	1	mraW	S-adenosyl-methyltransferase MraW
61	Efre	EFREU_v1c04910	entomo02.03.4.1	489	588173	589114	942	-1	mraW	S-adenosyl-methyltransferase MraW
61	Elum	ELUMI_v1c04300	entomo03.04.3.1	425	527579	528505	927	1	rsmH	16S rRNA (cytosine1402-N4)-methyltransferase
61	Eluc	ELUCI_v1c05420	entomo04.09.3.2	74	72120	73046	927	1	rsmH	16S rRNA (cytosine1402-N4)-methyltransferase
61	Emel	EMELA_v1c05440	entomo05.04.4.1	482	501921	502847	927	-1	rsmH	16S rRNA (cytosine1402-N4)-methyltransferase
61	Esom	ESOMN_v1c02720	entomo06.04.4.1	268	313326	314255	930	1	rsmH	16S rRNA (cytosine1402-N4)-methyltransferase
61	Mycap	MCAP_RS01960	NC_007633	359	479149	480078	930	1	NA	ribosomal RNA small subunit methyltransferase H
61	Meent	MENTO_v1c04100	meso01.03.2.1	405	471235	472161	927	-1	mraW	S-adenosyl-methyltransferase MraW
61	Melac	MLACT_v1c02370	meso02.03.9.1	233	298447	299373	927	1	mraW	S-adenosyl-methyltransferase MraW
61	Mecor	MCORR_v1c05700	meso03.06.1.2	88	111862	112788	927	1	mraW	S-adenosyl-methyltransferase MraW
61	Mecol	MCOLE_v1c04080	meso04.06.0.1	405	458322	459248	927	-1	mraW	S-adenosyl-methyltransferase MraW
61	Metab	MTABA_v1c04450	meso05.06.1.1	436	510966	511892	927	-1	mraW	S-adenosyl-methyltransferase MraW
61	Meflo	Mfl394	NC_006055	396	454506	455432	927	-1	mraW	S-adenosyl-methyltransferase MraW
61	Mylea	MSB_RS01955	NC_014751	368	481253	482182	930	1	NA	16S rRNA (cytosine(1402)-N(4))-methyltransferase
61	Myput	MPUT_RS01400	NC_015946	255	318967	319896	930	1	NA	16S rRNA (cytosine(1402)-N(4))-methyltransferase
61	Mymyc	MSC_0591	NC_005364	561	664087	665013	927	-1	mraW	S-adenosyl-methyltransferase MraW
61	Myyea	MYE_RS01085	NZ_CP007520	212	267329	268258	930	1	NA	16S rRNA (cytosine(1402)-N(4))-methyltransferase
61	Skun	SKUN_RS03040	NZ_CP010899	509	549767	550708	942	1	NA	16S rRNA methyltransferase
61	Scul	SCULI_v1c07860	CP006681	786	870806	871759	954	-1	mraW	S-adenosyl-methyltransferase MraW
61	Ssab	SSABA_v1c06040	CP006934	596	687256	688194	939	-1	mraW	S-adenosyl-methyltransferase MraW
61	Sapi	SAPIS_v1c07480	CP006682	744	888574	889515	942	-1	mraW	S-adenosyl-methyltransferase MraW
61	Seri	SERIO_v1c07570	CP011856	711	823831	824772	942	-1	mraW	S-adenosyl-methyltransferase MraW
61	Schr	SCHRY_v1c06540	CP005077	643	717717	718607	891	-1	mraW	S-adenosyl-methyltransferase MraW
62	Amul	G319_RS0102490	NZ_AXXW01000007	57	55926	58655	2730	-1	NA	isoleucine--tRNA ligase
62	Mecha	L864_RS0102780	NZ_JAEI01000018	13	15408	18134	2727	1	NA	isoleucine--tRNA ligase
62	Megra	T314_RS0103705	NZ_KL370789	177	218609	221335	2727	-1	NA	isoleucine--tRNA ligase
62	Mepho	T347_RS0102845	NZ_JNJI01000005	19	23727	26456	2730	1	NA	isoleucine--tRNA ligase
62	Mesei	L872_RS0102875	NZ_KI912485	282	333581	336313	2733	-1	NA	isoleucine--tRNA ligase
62	Mesyr	T346_RS0101255	NZ_JMKV01000001	238	277427	280159	2733	-1	NA	isoleucine--tRNA ligase
62	Myaga	MAG_RS01145	NC_009497	194	253360	256038	2679	1	NA	isoleucine--tRNA ligase
62	Mygal	MGA_RS01885	NC_004829	337	442731	445424	2694	1	NA	isoleucine--tRNA ligase
62	Mygen	MG_RS02110	NC_000908	380	441191	443878	2688	-1	NA	isoleucine--tRNA ligase
62	Myhyo	MHJ_RS00140	NC_007295	28	31142	33802	2661	-1	NA	isoleucine--tRNA ligase
62	Mymob	MMOB_RS02210	NC_006908	417	506807	509464	2658	-1	NA	isoleucine--tRNA ligase
62	Mypen	MYPE_RS04540	NC_004432	869	1185818	1188520	2703	-1	NA	isoleucine--tRNA ligase
62	Eell	EELLY_v1c01770	entomo01.06.5.1	171	216306	219032	2727	1	ileS	isoleucyl-tRNA synthetase
62	Efre	EFREU_v1c04830	entomo02.03.4.1	481	577151	579901	2751	-1	ileS	isoleucyl-tRNA synthetase
62	Elum	ELUMI_v1c04390	entomo03.04.3.1	434	538956	541706	2751	1	ileS	isoleucyl-tRNA synthetase
62	Eluc	ELUCI_v1c05510	entomo04.09.3.2	83	83481	86210	2730	1	ileS	isoleucyl-tRNA synthetase
62	Emel	EMELA_v1c05390	entomo05.04.4.1	477	494929	497655	2727	-1	ileS	isoleucyl-tRNA synthetase
62	Esom	ESOMN_v1c02900	entomo06.04.4.1	286	351763	354492	2730	1	ileS	isoleucyl-tRNA synthetase
62	Mycap	MCAP_RS01985	NC_007633	364	484559	487285	2727	1	NA	isoleucine--tRNA ligase
62	Meent	MENTO_v1c04050	meso01.03.2.1	400	464233	466959	2727	-1	ileS	isoleucyl-tRNA synthetase
62	Melac	MLACT_v1c02450	meso02.03.9.1	241	307682	310420	2739	1	ileS	isoleucyl-tRNA synthetase
62	Mecor	MCORR_v1c05750	meso03.06.1.2	93	116983	119709	2727	1	ileS	isoleucyl-tRNA synthetase
62	Mecol	MCOLE_v1c04030	meso04.06.0.1	400	451322	454048	2727	-1	ileS	isoleucyl-tRNA synthetase
62	Metab	MTABA_v1c04400	meso05.06.1.1	431	503963	506689	2727	-1	ileS	isoleucyl-tRNA synthetase
62	Meflo	Mfl389	NC_006055	391	447505	450231	2727	-1	ileS	isoleucyl-tRNA synthetase
62	Mylea	MSB_RS01980	NC_014751	373	486692	489418	2727	1	NA	isoleucine--tRNA ligase
62	Myput	MPUT_RS02440	NC_015946	457	548562	551294	2733	-1	NA	isoleucine--tRNA ligase
62	Mymyc	MSC_0585	NC_005364	555	656716	659463	2748	-1	ileS	isoleucyl-tRNA synthetase
62	Myyea	MYE_RS02520	NZ_CP007520	496	599002	601734	2733	-1	NA	isoleucine--tRNA ligase
62	Skun	SKUN_RS03065	NZ_CP010899	513	555110	557836	2727	1	NA	isoleucine--tRNA ligase
62	Scul	SCULI_v1c07670	CP006681	767	847272	849980	2709	-1	ileS	isoleucyl-tRNA synthetase
62	Ssab	SSABA_v1c05950	CP006934	587	676293	679016	2724	-1	ileS	isoleucyl-tRNA synthetase
62	Sapi	SAPIS_v1c07320	CP006682	728	866331	869039	2709	-1	ileS	isoleucyl-tRNA synthetase
62	Seri	SERIO_v1c07510	CP011856	705	816651	819365	2715	-1	ileS	isoleucyl-tRNA synthetase
62	Schr	SCHRY_v1c06480	CP005077	637	710564	713269	2706	-1	ileS	isoleucyl-tRNA synthetase
63	Amul	G319_RS0102455	NZ_AXXW01000007	50	50448	51413	966	-1	NA	acyl-phosphate glycerol 3-phosphate acyltransferase
63	Mecha	L864_RS0102815	NZ_JAEI01000018	20	22620	23582	963	1	NA	acyl-phosphate glycerol 3-phosphate acyltransferase
63	Megra	T314_RS0103670	NZ_KL370789	170	213123	214058	936	-1	NA	acyl-phosphate glycerol 3-phosphate acyltransferase
63	Mepho	T347_RS0102880	NZ_JNJI01000005	26	30909	31820	912	1	NA	acyl-phosphate glycerol 3-phosphate acyltransferase
63	Mesei	L872_RS04675	NZ_KI912485	273	325646	326548	903	-1	NA	acyl-phosphate glycerol 3-phosphate acyltransferase
63	Mesyr	T346_RS0101205	NZ_JMKV01000001	228	267876	268817	942	-1	NA	acyl-phosphate glycerol 3-phosphate acyltransferase
63	Myaga	MAG_RS03685	NC_009497	640	840388	841128	741	-1	NA	1-acyl-sn-glycerol-3-phosphate acyltransferase
63	Mygal	MGA_RS02335	NC_004829	425	568333	569130	798	-1	NA	1-acyl-sn-glycerol-3-phosphate acyltransferase
63	Mygen	MG_RS01210	NC_000908	233	251781	252587	807	1	NA	1-acyl-sn-glycerol-3-phosphate acyltransferase
63	Myhyo	MHJ_RS03345	NC_007295	624	831839	832576	738	1	NA	1-acyl-sn-glycerol-3-phosphate acyltransferase
63	Mymob	MMOB_RS02615	NC_006908	489	596269	597288	1020	-1	NA	1-acyl-sn-glycerol-3-phosphate acyltransferase
63	Mypen	MYPE_RS05335	NC_004432	36	46091	46903	813	1	NA	1-acyl-sn-glycerol-3-phosphate acyltransferase
63	Eell	EELLY_v1c01840	entomo01.06.5.1	178	223320	224267	948	1	plsC	1-acyl-sn-glycerol-3-phosphate acyltransferase
63	Efre	EFREU_v1c04670	entomo02.03.4.1	466	556278	557213	936	1	plsC	1-acyl-sn-glycerol-3-phosphate acyltransferase
63	Elum	ELUMI_v1c04520	entomo03.04.3.1	447	557208	558239	1032	-1	plsC	1-acyl-sn-glycerol-3-phosphate acyltransferase
63	Eluc	ELUCI_v1c05670	entomo04.09.3.2	99	105636	106976	1341	-1	plsC	1-acyl-sn-glycerol-3-phosphate acyltransferase
63	Emel	EMELA_v1c05320	entomo05.04.4.1	470	489511	490578	1068	-1	plsC	1-acyl-sn-glycerol-3-phosphate acyltransferase
63	Esom	ESOMN_v1c02980	entomo06.04.4.1	294	359784	360773	990	1	plsC	1-acyl-sn-glycerol-3-phosphate acyltransferase
63	Mycap	MCAP_RS02030	NC_007633	373	494973	495926	954	1	NA	1-acyl-sn-glycerol-3-phosphate acyltransferase
63	Meent	MENTO_v1c03980	meso01.03.2.1	393	458740	459879	1140	-1	plsC	1-acyl-sn-glycerol-3-phosphate acyltransferase
63	Melac	MLACT_v1c02500	meso02.03.9.1	246	313956	314855	900	1	plsC	1-acyl-sn-glycerol-3-phosphate acyltransferase
63	Mecor	MCORR_v1c05820	meso03.06.1.2	100	123967	124914	948	1	plsC	1-acyl-sn-glycerol-3-phosphate acyltransferase
63	Mecol	MCOLE_v1c03960	meso04.06.0.1	393	445829	446956	1128	-1	plsC	1-acyl-sn-glycerol-3-phosphate acyltransferase
63	Metab	MTABA_v1c04330	meso05.06.1.1	424	498554	499609	1056	-1	plsC	1-acyl-sn-glycerol-3-phosphate acyltransferase
63	Meflo	Mfl382	NC_006055	384	442022	443146	1125	-1	NA	1-acyl-sn-glycerol-3-phosphate acyltransferase
63	Mylea	MSB_RS02020	NC_014751	381	495718	496671	954	1	NA	1-acyl-sn-glycerol-3-phosphate acyltransferase
63	Myput	MPUT_RS02405	NC_015946	450	543266	544285	1020	-1	NA	1-acyl-sn-glycerol-3-phosphate acyltransferase
63	Mymyc	MSC_0577	NC_005364	547	650816	651763	948	-1	plsC	1-acyl-sn-glycerol-3-phosphate acyltransferase
63	Myyea	MYE_RS02485	NZ_CP007520	490	593569	594525	957	-1	NA	1-acyl-sn-glycerol-3-phosphate acyltransferase
63	Skun	SKUN_RS06235	NZ_CP010899	1051	1150303	1151094	792	-1	NA	1-acyl-sn-glycerol-3-phosphate acyltransferase
63	Scul	SCULI_v1c07570	CP006681	757	838361	839245	885	-1	plsC	1-acyl-sn-glycerol-3-phosphate acyltransferase
63	Ssab	SSABA_v1c05850	CP006934	577	667903	668862	960	-1	plsC	1-acyl-sn-glycerol-3-phosphate acyltransferase
63	Sapi	SAPIS_v1c07220	CP006682	718	857650	858537	888	-1	plsC	1-acyl-sn-glycerol-3-phosphate acyltransferase
63	Seri	SERIO_v1c04600	CP011856	431	479345	480142	798	1	plsC	1-acyl-sn-glycerol-3-phosphate acyltransferase
63	Schr	SCHRY_v1c03660	CP005077	362	400026	400814	789	1	plsC	1-acyl-sn-glycerol-3-phosphate acyltransferase
64	Amul	G319_RS0102420	NZ_AXXW01000007	47	47075	48154	1080	-1	NA	Xaa-Pro dipeptidase
64	Mecha	L864_RS0101110	NZ_JAEI01000010	201	226839	227912	1074	-1	NA	Xaa-Pro dipeptidase
64	Megra	T314_RS0103630	NZ_KL370789	167	209978	211051	1074	-1	NA	Xaa-Pro dipeptidase
64	Mepho	T347_RS0102915	NZ_JNJI01000005	29	33884	34954	1071	1	NA	Xaa-Pro dipeptidase
64	Mesei	L872_RS0102775	NZ_KI912485	267	319589	320665	1077	-1	NA	Xaa-Pro dipeptidase
64	Mesyr	T346_RS0101145	NZ_JMKV01000001	221	262096	263169	1074	-1	NA	Xaa-Pro dipeptidase
64	Myaga	MAG_RS00610	NC_009497	106	130841	131893	1053	1	NA	Xaa-Pro aminopeptidase
64	Mygal	MGA_RS02560	NC_004829	467	625281	626342	1062	-1	NA	Xaa-Pro aminopeptidase
64	Mygen	MG_RS01980	NC_000908	355	407729	408793	1065	-1	NA	Xaa-Pro aminopeptidase
64	Myhyo	MHJ_RS03490	NC_007295	650	863221	864258	1038	1	NA	Xaa-Pro aminopeptidase
64	Mymob	MMOB_RS02985	NC_006908	560	684644	685684	1041	1	NA	Xaa-Pro aminopeptidase
64	Mypen	MYPE_RS02065	NC_004432	385	511583	512635	1053	1	NA	aminopeptidase
64	Eell	EELLY_v1c01870	entomo01.06.5.1	181	226535	227608	1074	1	pepQ	Xaa-Pro dipeptidase
64	Efre	EFREU_v1c04710	entomo02.03.4.1	470	561116	562192	1077	1	pepQ	Xaa-Pro dipeptidase
64	Elum	ELUMI_v1c04490	entomo03.04.3.1	444	553941	555017	1077	-1	pepQ	Xaa-Pro dipeptidase
64	Eluc	ELUCI_v1c05640	entomo04.09.3.2	96	102420	103496	1077	-1	pepQ	Xaa-Pro dipeptidase
64	Emel	EMELA_v1c05290	entomo05.04.4.1	467	486352	487425	1074	-1	pepQ	Xaa-Pro dipeptidase
64	Esom	ESOMN_v1c03010	entomo06.04.4.1	297	362787	363860	1074	1	pepQ	Xaa-Pro dipeptidase
64	Mycap	MCAP_RS01730	NC_007633	316	408108	409184	1077	-1	NA	Xaa-Pro dipeptidase
64	Meent	MENTO_v1c03950	meso01.03.2.1	390	455602	456675	1074	-1	pepQ	Xaa-Pro dipeptidase
64	Melac	MLACT_v1c02530	meso02.03.9.1	249	317202	318278	1077	1	pepQ	Xaa-Pro dipeptidase
64	Mecor	MCORR_v1c05850	meso03.06.1.2	103	127183	128256	1074	1	pepQ	Xaa-Pro dipeptidase
64	Mecol	MCOLE_v1c03930	meso04.06.0.1	390	442662	443735	1074	-1	pepQ	Xaa-Pro dipeptidase
64	Metab	MTABA_v1c04300	meso05.06.1.1	421	495420	496493	1074	-1	pepQ	Xaa-Pro dipeptidase
64	Meflo	Mfl379	NC_006055	381	438878	439951	1074	-1	NA	Xaa-Pro dipeptidase
64	Mylea	MSB_RS01730	NC_014751	327	415615	416691	1077	-1	NA	Xaa-Pro dipeptidase
64	Myput	MPUT_RS02360	NC_015946	446	539137	540213	1077	-1	NA	Xaa-Pro dipeptidase
64	Mymyc	MSC_0357	NC_005364	341	408529	409617	1089	-1	pepQ	Xaa-Pro dipeptidase
64	Myyea	MYE_RS00970	NZ_CP007520	192	234448	235524	1077	1	NA	Xaa-Pro dipeptidase
64	Skun	SKUN_RS05255	NZ_CP010899	891	959885	960979	1095	1	NA	Xaa-Pro dipeptidase
64	Scul	SCULI_v1c07480	CP006681	748	828630	829694	1065	-1	pepQ	Xaa-Pro dipeptidase
64	Ssab	SSABA_v1c05810	CP006934	573	663516	664589	1074	-1	pepQ	Xaa-Pro dipeptidase
64	Sapi	SAPIS_v1c07120	CP006682	708	844001	845071	1071	-1	pepQ	Xaa-Pro dipeptidase
64	Seri	SERIO_v1c05520	CP011856	516	587265	588362	1098	1	pepP	Xaa-Pro dipeptidase
64	Schr	SCHRY_v1c05240	CP005077	515	584372	585469	1098	-1	pepQ	Xaa-Pro dipeptidase
65	Amul	G319_RS0102210	NZ_AXXW01000007	8	6576	7127	552	-1	NA	RNA methyltransferase
65	Mecha	L864_RS0101080	NZ_JAEI01000010	195	222196	222738	543	-1	NA	RNA methyltransferase
65	Megra	T314_RS0103600	NZ_KL370789	161	205043	205582	540	-1	NA	RNA methyltransferase
65	Mepho	T347_RS0103070	NZ_JNJI01000005	59	67983	68525	543	1	NA	RNA methyltransferase
65	Mesei	L872_RS0102620	NZ_KI912485	237	285761	286306	546	-1	NA	RNA methyltransferase
65	Mesyr	T346_RS0100995	NZ_JMKV01000001	192	231419	231964	546	-1	NA	RNA methyltransferase
65	Myaga	MAG_RS00450	NC_009497	78	98209	98742	534	1	NA	RNA methyltransferase
65	Mygal	MGA_RS01880	NC_004829	336	442152	442643	492	-1	NA	rRNA methyltransferase
65	Mygen	MG_RS02115	NC_000908	381	443922	444422	501	1	NA	tRNA (uridine(34)/cytosine(34)/5- carboxymethylaminomethyluridine(34)-2'-O)- methyltransferase TrmL
65	Myhyo	MHJ_RS00775	NC_007295	139	177108	177632	525	1	NA	RNA methyltransferase
65	Mymob	MMOB_RS00650	NC_006908	126	177792	178313	522	-1	NA	RNA methyltransferase
65	Mypen	MYPE_RS00050	NC_004432	9	13682	14167	486	1	NA	tRNA (uridine(34)/cytosine(34)/5- carboxymethylaminomethyluridine(34)-2'-O)- methyltransferase TrmL
65	Eell	EELLY_v1c01930	entomo01.06.5.1	187	232311	232856	546	1	cspR	RNA methyltransferase
65	Efre	EFREU_v1c04390	entomo02.03.4.1	438	532803	533336	534	-1	cspR	RNA methyltransferase
65	Elum	ELUMI_v1c05580	entomo03.04.3.1	553	643645	644184	540	1	cspR	RNA methyltransferase
65	Eluc	ELUCI_v1c06150	entomo04.09.3.2	147	157208	157747	540	1	cspR	RNA methyltransferase
65	Emel	EMELA_v1c05250	entomo05.04.4.1	463	483691	484233	543	-1	cspR	RNA methyltransferase
65	Esom	ESOMN_v1c03290	entomo06.04.4.1	325	394152	394700	549	1	cspR	RNA methyltransferase
65	Mycap	MCAP_RS01845	NC_007633	339	450199	450744	546	1	NA	RNA methyltransferase
65	Meent	MENTO_v1c03890	meso01.03.2.1	384	450043	450582	540	-1	cspR	RNA methyltransferase
65	Melac	MLACT_v1c02780	meso02.03.9.1	274	346814	347347	534	1	cspR	RNA methyltransferase
65	Mecor	MCORR_v1c05910	meso03.06.1.2	109	132995	133540	546	1	cspR	RNA methyltransferase
65	Mecol	MCOLE_v1c03870	meso04.06.0.1	384	437095	437634	540	-1	cspR	RNA methyltransferase
65	Metab	MTABA_v1c04190	meso05.06.1.1	410	481909	482448	540	-1	cspR	RNA methyltransferase
65	Meflo	Mfl374	NC_006055	376	434484	435023	540	-1	NA	rRNA methyltransferase
65	Mylea	MSB_RS01840	NC_014751	348	452299	452844	546	1	NA	RNA methyltransferase
65	Myput	MPUT_RS01460	NC_015946	267	330840	331388	549	1	NA	RNA methyltransferase
65	Mymyc	MSC_0615	NC_005364	584	699253	699798	546	-1	spoU	rRNA methylase
65	Myyea	MYE_RS01445	NZ_CP007520	282	333613	334161	549	1	NA	RNA methyltransferase
65	Skun	SKUN_RS05395	NZ_CP010899	912	989102	989620	519	-1	NA	RNA methyltransferase
65	Scul	SCULI_v1c04600	CP006681	460	507156	507671	516	1	cspR	RNA methyltransferase
65	Ssab	SSABA_v1c05530	CP006934	545	632597	633118	522	-1	cspR	RNA methyltransferase
65	Sapi	SAPIS_v1c04080	CP006682	405	468583	469098	516	1	cspR	RNA methyltransferase
65	Seri	SERIO_v1c07040	CP011856	660	767513	768034	522	-1	cspR	RNA methyltransferase
65	Schr	SCHRY_v1c03940	CP005077	390	431389	431910	522	1	cspR	RNA methyltransferase
66	Amul	G319_RS0102200	NZ_AXXW01000007	6	4626	5729	1104	-1	NA	nicotinate-nucleotide adenylyltransferase
66	Mecha	L864_RS0101075	NZ_JAEI01000010	194	221097	222206	1110	-1	NA	nicotinate-nucleotide adenylyltransferase
66	Megra	T314_RS0103595	NZ_KL370789	160	203944	205053	1110	-1	NA	nicotinate-nucleotide adenylyltransferase
66	Mepho	T347_RS0103080	NZ_JNJI01000005	61	69386	70492	1107	1	NA	nicotinate-nucleotide adenylyltransferase
66	Mesei	L872_RS0102610	NZ_KI912485	235	283800	284909	1110	-1	NA	nicotinate-nucleotide adenylyltransferase
66	Mesyr	T346_RS0100990	NZ_JMKV01000001	191	230192	231301	1110	-1	NA	nicotinate-nucleotide adenylyltransferase
66	Myaga	MAG_RS00400	NC_009497	70	89787	90881	1095	1	nadD	nicotinate-nucleotide adenylyltransferase
66	Mygal	MGA_RS02395	NC_004829	435	580487	581581	1095	-1	NA	nicotinate-nucleotide adenylyltransferase
66	Mygen	MG_RS01405	NC_000908	262	285780	286832	1053	-1	NA	nicotinate-nucleotide adenylyltransferase
66	Myhyo	MHJ_RS02530	NC_007295	465	598483	599568	1086	-1	NA	nicotinate-nucleotide adenylyltransferase
66	Mymob	MMOB_RS01500	NC_006908	284	331813	332895	1083	1	nadD	nicotinate-nucleotide adenylyltransferase
66	Mypen	MYPE_RS02710	NC_004432	513	661025	662074	1050	1	NA	nicotinate-nucleotide adenylyltransferase
66	Eell	EELLY_v1c01940	entomo01.06.5.1	188	232846	233970	1125	1	nadD	nicotinic acid mononucleotide adenylyltransferase
66	Efre	EFREU_v1c04370	entomo02.03.4.1	436	530843	531949	1107	-1	nadD	nicotinic acid mononucleotide adenylyltransferase
66	Elum	ELUMI_v1c05720	entomo03.04.3.1	567	663239	664351	1113	1	nadD	nicotinic acid mononucleotide adenylyltransferase
66	Eluc	ELUCI_v1c06290	entomo04.09.3.2	161	174816	175928	1113	1	nadD	nicotinic acid mononucleotide adenylyltransferase
66	Emel	EMELA_v1c05240	entomo05.04.4.1	462	482603	483712	1110	-1	nadD	nicotinic acid mononucleotide adenylyltransferase
66	Esom	ESOMN_v1c03310	entomo06.04.4.1	327	395565	396677	1113	1	nadD	nicotinic acid mononucleotide adenylyltransferase
66	Mycap	MCAP_RS02675	NC_007633	492	637908	639011	1104	-1	NA	nicotinate-nucleotide adenylyltransferase
66	Meent	MENTO_v1c03880	meso01.03.2.1	383	448944	450053	1110	-1	nadD	nicotinic acid mononucleotide adenylyltransferase
66	Melac	MLACT_v1c02800	meso02.03.9.1	276	348208	349326	1119	1	nadD	nicotinic acid mononucleotide adenylyltransferase
66	Mecor	MCORR_v1c05920	meso03.06.1.2	110	133530	134654	1125	1	nadD	nicotinic acid mononucleotide adenylyltransferase
66	Mecol	MCOLE_v1c03860	meso04.06.0.1	383	435996	437105	1110	-1	nadD	nicotinic acid mononucleotide adenylyltransferase
66	Metab	MTABA_v1c04180	meso05.06.1.1	409	480810	481919	1110	-1	nadD	nicotinic acid mononucleotide adenylyltransferase
66	Meflo	Mfl373	NC_006055	375	433385	434494	1110	-1	nadD	nicotinate-nucleotide adenylyltransferase
66	Mylea	MSB_RS02680	NC_014751	505	640240	641343	1104	-1	NA	nicotinate-nucleotide adenylyltransferase
66	Myput	MPUT_RS01775	NC_015946	329	418406	419515	1110	1	NA	nicotinate-nucleotide adenylyltransferase
66	Mymyc	MSC_0442	NC_005364	417	497013	498116	1104	1	nadD	nicotinate-nucleotide adenylyltransferase
66	Myyea	MYE_RS01705	NZ_CP007520	333	401610	402716	1107	1	NA	nicotinate-nucleotide adenylyltransferase
66	Skun	SKUN_RS05175	NZ_CP010899	875	943310	944407	1098	-1	NA	nicotinate-nucleotide adenylyltransferase
66	Scul	SCULI_v1c07160	CP006681	716	793013	794110	1098	-1	nadD	nicotinic acid mononucleotide adenylyltransferase
66	Ssab	SSABA_v1c05520	CP006934	544	631482	632585	1104	-1	nadD	nicotinic acid mononucleotide adenylyltransferase
66	Sapi	SAPIS_v1c06850	CP006682	681	812839	813945	1107	-1	nadD	nicotinic acid mononucleotide adenylyltransferase
66	Seri	SERIO_v1c05340	CP011856	500	568453	569553	1101	1	nadD	nicotinic acid mononucleotide adenylyltransferase
66	Schr	SCHRY_v1c05150	CP005077	506	572628	573722	1095	-1	nadD	nicotinic acid mononucleotide adenylyltransferase
67	Amul	G319_RS0103945	NZ_KI519557	194	218105	219358	1254	1	NA	histidine--tRNA ligase
67	Mecha	L864_RS0101035	NZ_JAEI01000010	186	213351	214598	1248	-1	NA	histidine--tRNA ligase
67	Megra	T314_RS0103555	NZ_KL370789	152	196207	197454	1248	-1	NA	histidine--tRNA ligase
67	Mepho	T347_RS0102255	NZ_JNJI01000003	102	112179	113435	1257	-1	NA	histidine--tRNA ligase
67	Mesei	L872_RS0101990	NZ_KI912485	115	131543	132796	1254	1	NA	histidine--tRNA ligase
67	Mesyr	T346_RS0100545	NZ_JMKV01000001	106	124040	125293	1254	1	NA	histidine--tRNA ligase
67	Myaga	MAG_RS02285	NC_009497	391	526167	527498	1332	-1	NA	histidine--tRNA ligase
67	Mygal	MGA_RS01045	NC_004829	187	235370	236629	1260	1	NA	histidine--tRNA ligase
67	Mygen	MG_RS00175	NC_000908	33	40542	41786	1245	1	NA	histidine--tRNA ligase
67	Myhyo	MHJ_RS01270	NC_007295	235	276916	278202	1287	1	NA	histidine--tRNA ligase
67	Mymob	MMOB_RS01485	NC_006908	281	327569	328855	1287	1	NA	histidine--tRNA ligase
67	Mypen	MYPE_RS01490	NC_004432	285	374053	375333	1281	1	NA	histidine--tRNA ligase
67	Eell	EELLY_v1c02070	entomo01.06.5.1	201	247577	248830	1254	1	hisS	histidyl-tRNA synthetase
67	Efre	EFREU_v1c03480	entomo02.03.4.1	347	410660	411934	1275	-1	hisS	histidyl-tRNA synthetase
67	Elum	ELUMI_v1c06350	entomo03.04.3.1	628	733451	734710	1260	-1	hisS	histidyl-tRNA synthetase
67	Eluc	ELUCI_v1c07210	entomo04.09.3.4	75	89518	90777	1260	-1	hisS	histidyl-tRNA synthetase
67	Emel	EMELA_v1c05140	entomo05.04.4.1	455	474895	476160	1266	-1	hisS	histidyl-tRNA synthetase
67	Esom	ESOMN_v1c03970	entomo06.04.4.1	393	477972	479231	1260	-1	hisS	histidyl-tRNA synthetase
67	Mycap	MCAP_RS01645	NC_007633	300	388533	389777	1245	-1	NA	histidine--tRNA ligase
67	Meent	MENTO_v1c03800	meso01.03.2.1	375	441199	442446	1248	-1	hisS	histidyl-tRNA synthetase
67	Melac	MLACT_v1c03640	meso02.03.9.1	360	437833	439098	1266	-1	hisS	histidyl-tRNA synthetase
67	Mecor	MCORR_v1c06050	meso03.06.1.2	123	148297	149550	1254	1	hisS	histidyl-tRNA synthetase
67	Mecol	MCOLE_v1c03780	meso04.06.0.1	375	428265	429512	1248	-1	hisS	histidyl-tRNA synthetase
67	Metab	MTABA_v1c04100	meso05.06.1.1	401	473058	474323	1266	-1	hisS	histidyl-tRNA synthetase
67	Meflo	Mfl366	NC_006055	367	425652	427025	1374	-1	hisS	histidyl-tRNA synthetase
67	Mylea	MSB_RS01645	NC_014751	311	395982	397226	1245	-1	NA	histidine--tRNA ligase
67	Myput	MPUT_RS02135	NC_015946	403	495691	496959	1269	-1	NA	histidine--tRNA ligase
67	Mymyc	MSC_0334	NC_005364	321	383595	384839	1245	-1	hisS	histidyl-tRNA synthetase
67	Myyea	MYE_RS02060	NZ_CP007520	403	484813	486066	1254	-1	NA	histidine--tRNA ligase
67	Skun	SKUN_RS03625	NZ_CP010899	612	652575	653831	1257	1	NA	histidine--tRNA ligase
67	Scul	SCULI_v1c04900	CP006681	490	545584	546822	1239	1	hisS	histidyl-tRNA synthetase
67	Ssab	SSABA_v1c04500	CP006934	445	507660	508913	1254	1	hisS	histidyl-tRNA synthetase
67	Sapi	SAPIS_v1c04670	CP006682	463	556533	557768	1236	1	hisS	histidyl-tRNA synthetase
67	Seri	SERIO_v1c05820	CP011856	545	619073	620329	1257	1	hisS	histidyl-tRNA synthetase
67	Schr	SCHRY_v1c04410	CP005077	435	491645	492904	1260	1	hisS	histidyl-tRNA synthetase
68	Amul	G319_RS0103950	NZ_KI519557	195	219361	221091	1731	1	aspS	aspartate--tRNA ligase
68	Mecha	L864_RS0101030	NZ_JAEI01000010	185	211614	213347	1734	-1	aspS	aspartate--tRNA ligase
68	Megra	T314_RS0103550	NZ_KL370789	151	194471	196204	1734	-1	aspS	aspartate--tRNA ligase
68	Mepho	T347_RS0102250	NZ_JNJI01000003	101	110455	112179	1725	-1	aspS	aspartate--tRNA ligase
68	Mesei	L872_RS0101995	NZ_KI912485	116	132799	134520	1722	1	aspS	aspartate--tRNA ligase
68	Mesyr	T346_RS0100550	NZ_JMKV01000001	107	125296	127017	1722	1	aspS	aspartate--tRNA ligase
68	Myaga	MAG_RS02280	NC_009497	390	524388	526091	1704	-1	NA	aspartate--tRNA ligase
68	Mygal	MGA_RS01050	NC_004829	188	236639	238387	1749	1	NA	aspartate--tRNA ligase
68	Mygen	MG_RS00180	NC_000908	34	41758	43428	1671	1	NA	aspartate--tRNA ligase
68	Myhyo	MHJ_RS01275	NC_007295	236	278195	279898	1704	1	NA	aspartate--tRNA ligase
68	Mymob	MMOB_RS01490	NC_006908	282	328830	330539	1710	1	NA	aspartate--tRNA ligase
68	Mypen	MYPE_RS01495	NC_004432	286	375348	377090	1743	1	aspS	aspartate--tRNA ligase
68	Eell	EELLY_v1c02080	entomo01.06.5.1	202	248833	250569	1737	1	aspS	aspartyl-tRNA synthetase
68	Efre	EFREU_v1c03470	entomo02.03.4.1	346	408902	410620	1719	-1	aspS	aspartyl-tRNA synthetase
68	Elum	ELUMI_v1c06340	entomo03.04.3.1	627	731718	733451	1734	-1	aspS	aspartyl-tRNA synthetase
68	Eluc	ELUCI_v1c07200	entomo04.09.3.4	74	87791	89518	1728	-1	aspS	aspartyl-tRNA synthetase
68	Emel	EMELA_v1c05130	entomo05.04.4.1	454	473172	474911	1740	-1	aspS	aspartyl-tRNA synthetase
68	Esom	ESOMN_v1c03960	entomo06.04.4.1	392	476225	477958	1734	-1	aspS	aspartyl-tRNA synthetase
68	Mycap	MCAP_RS01640	NC_007633	299	386797	388524	1728	-1	aspS	aspartate--tRNA ligase
68	Meent	MENTO_v1c03790	meso01.03.2.1	374	439463	441196	1734	-1	aspS	aspartyl-tRNA synthetase
68	Melac	MLACT_v1c03630	meso02.03.9.1	359	436091	437833	1743	-1	aspS	aspartyl-tRNA synthetase
68	Mecor	MCORR_v1c06060	meso03.06.1.2	124	149553	151289	1737	1	aspS	aspartyl-tRNA synthetase
68	Mecol	MCOLE_v1c03770	meso04.06.0.1	374	426529	428262	1734	-1	aspS	aspartyl-tRNA synthetase
68	Metab	MTABA_v1c04090	meso05.06.1.1	400	471341	473074	1734	-1	aspS	aspartyl-tRNA synthetase
68	Meflo	Mfl365	NC_006055	366	423916	425649	1734	-1	aspS	aspartyl-tRNA synthetase
68	Mylea	MSB_RS01640	NC_014751	310	394246	395973	1728	-1	aspS	aspartate--tRNA ligase
68	Myput	MPUT_RS02130	NC_015946	402	493962	495689	1728	-1	aspS	aspartate--tRNA ligase
68	Mymyc	MSC_0333	NC_005364	320	381862	383586	1725	-1	aspS	aspartyl-tRNA synthetase
68	Myyea	MYE_RS02055	NZ_CP007520	402	483079	484803	1725	-1	aspS	aspartate--tRNA ligase
68	Skun	SKUN_RS03630	NZ_CP010899	613	653831	655564	1734	1	aspS	aspartate--tRNA ligase
68	Scul	SCULI_v1c04910	CP006681	491	546828	548552	1725	1	aspS	aspartyl-tRNA synthetase
68	Ssab	SSABA_v1c04510	CP006934	446	508915	510642	1728	1	aspS	aspartyl-tRNA synthetase
68	Sapi	SAPIS_v1c04680	CP006682	464	557774	559495	1722	1	aspS	aspartyl-tRNA synthetase
68	Seri	SERIO_v1c05830	CP011856	546	620331	622076	1746	1	aspS	aspartyl-tRNA synthetase
68	Schr	SCHRY_v1c04420	CP005077	436	492907	494649	1743	1	aspS	aspartyl-tRNA synthetase
69	Amul	G319_RS0103980	NZ_KI519557	201	225933	226520	588	1	NA	YihA family ribosome biogenesis GTP-binding protein
69	Mecha	L864_RS0100980	NZ_JAEI01000010	175	204948	205544	597	-1	NA	YihA family ribosome biogenesis GTP-binding protein
69	Megra	T314_RS0103505	NZ_KL370789	142	188978	189574	597	-1	NA	YihA family ribosome biogenesis GTP-binding protein
69	Mepho	T347_RS0102220	NZ_JNJI01000003	95	106560	107159	600	-1	NA	YihA family ribosome biogenesis GTP-binding protein
69	Mesei	L872_RS0102025	NZ_KI912485	122	137993	138580	588	1	NA	YihA family ribosome biogenesis GTP-binding protein
69	Mesyr	T346_RS0100580	NZ_JMKV01000001	113	130436	131023	588	1	NA	YihA family ribosome biogenesis GTP-binding protein
69	Myaga	MAG_RS00725	NC_009497	128	162232	162816	585	1	NA	GTP-binding protein
69	Mygal	MGA_RS03215	NC_004829	589	796907	797467	561	-1	NA	GTP-binding protein
69	Mygen	MG_RS02035	NC_000908	366	419470	420045	576	-1	NA	GTP-binding protein
69	Myhyo	MHJ_RS02375	NC_007295	438	563611	564207	597	-1	NA	GTP-binding protein
69	Mymob	MMOB_RS01820	NC_006908	347	432496	433041	546	-1	NA	GTP-binding protein
69	Mypen	MYPE_RS00205	NC_004432	40	48615	49175	561	1	NA	GTP-binding protein
69	Eell	EELLY_v1c02160	entomo01.06.5.1	210	255079	255669	591	1	engB	GTP-binding protein
69	Efre	EFREU_v1c03420	entomo02.03.4.1	341	405144	405734	591	-1	engB	GTP-binding protein
69	Elum	ELUMI_v1c06280	entomo03.04.3.1	621	727345	727938	594	-1	engB	GTP-binding protein
69	Eluc	ELUCI_v1c07130	entomo04.09.3.4	67	82393	82986	594	-1	engB	GTP-binding protein
69	Emel	EMELA_v1c05000	entomo05.04.4.1	443	465112	465708	597	-1	engB	GTP-binding protein
69	Esom	ESOMN_v1c03900	entomo06.04.4.1	386	471815	472405	591	-1	engB	GTP-binding protein
69	Mycap	MCAP_RS01240	NC_007633	230	301100	301690	591	-1	NA	GTP-binding protein
69	Meent	MENTO_v1c03700	meso01.03.2.1	365	433984	434580	597	-1	engB	GTP-binding protein
69	Melac	MLACT_v1c03560	meso02.03.9.1	352	431581	432189	609	-1	engB	GTP-binding protein
69	Mecor	MCORR_v1c06150	meso03.06.1.2	133	155666	156256	591	1	engB	GTP-binding protein
69	Mecol	MCOLE_v1c03680	meso04.06.0.1	365	421048	421644	597	-1	engB	GTP-binding protein
69	Metab	MTABA_v1c03980	meso05.06.1.1	391	464721	465317	597	-1	engB	GTP-binding protein
69	Meflo	Mfl357	NC_006055	357	418422	419018	597	-1	engB	ribosome biogenesis GTP-binding protein YsxC
69	Mylea	MSB_RS01435	NC_014751	271	349262	349852	591	-1	NA	YihA family ribosome biogenesis GTP-binding protein
69	Myput	MPUT_RS02100	NC_015946	396	489822	490409	588	-1	NA	YihA family ribosome biogenesis GTP-binding protein
69	Mymyc	MSC_0290	NC_005364	278	332204	332794	591	-1	engB	ribosome biogenesis GTP-binding protein YsxC
69	Myyea	MYE_RS02000	NZ_CP007520	391	471284	471871	588	-1	NA	YihA family ribosome biogenesis GTP-binding protein
69	Skun	SKUN_RS04900	NZ_CP010899	830	893988	894587	600	-1	NA	YihA family ribosome biogenesis GTP-binding protein
69	Scul	SCULI_v1c06350	CP006681	635	707436	708020	585	-1	engB	GTP-binding protein YsxC
69	Ssab	SSABA_v1c04710	CP006934	466	540370	540975	606	1	engB	GTP-binding protein YsxC
69	Sapi	SAPIS_v1c06540	CP006682	650	776031	776618	588	-1	engB	GTP-binding protein YsxC
69	Seri	SERIO_v1c08840	CP011856	836	964828	965421	594	-1	engB	GTP-binding protein YsxC
69	Schr	SCHRY_v1c03130	CP005077	311	340328	340924	597	1	engB	GTP-binding protein YsxC
70	Amul	G319_RS0103995	NZ_KI519557	203	231144	233789	2646	1	valS	valine--tRNA ligase
70	Mecha	L864_RS0100970	NZ_JAEI01000010	173	199167	201788	2622	-1	valS	valine--tRNA ligase
70	Megra	T314_RS0103495	NZ_KL370789	140	183351	185972	2622	-1	valS	valine--tRNA ligase
70	Mepho	T347_RS0102200	NZ_JNJI01000003	91	99227	101866	2640	-1	valS	valine--tRNA ligase
70	Mesei	L872_RS0102050	NZ_KI912485	127	144384	147005	2622	1	valS	valine--tRNA ligase
70	Mesyr	T346_RS0100595	NZ_JMKV01000001	116	135141	137762	2622	1	valS	valine--tRNA ligase
70	Myaga	MAG_RS00700	NC_009497	123	156197	158686	2490	1	NA	valine--tRNA ligase
70	Mygal	MGA_RS03210	NC_004829	588	794307	796889	2583	-1	NA	valine--tRNA ligase
70	Mygen	MG_RS02030	NC_000908	365	416967	419480	2514	-1	NA	valine--tRNA ligase
70	Myhyo	MHJ_RS03555	NC_007295	660	888858	891326	2469	1	NA	valine--tRNA ligase
70	Mymob	MMOB_RS00865	NC_006908	164	214754	217273	2520	1	NA	valine--tRNA ligase
70	Mypen	MYPE_RS00210	NC_004432	41	49185	51803	2619	1	NA	valine--tRNA ligase
70	Eell	EELLY_v1c02200	entomo01.06.5.1	214	262098	264725	2628	1	valS	valyl-tRNA synthetase
70	Efre	EFREU_v1c03390	entomo02.03.4.1	338	398195	400858	2664	-1	valS	valyl-tRNA synthetase
70	Elum	ELUMI_v1c05970	entomo03.04.3.1	590	695639	698275	2637	1	valS	valyl-tRNA synthetase
70	Eluc	ELUCI_v1c06710	entomo04.09.3.4	25	31079	33715	2637	1	valS	valyl-tRNA synthetase
70	Emel	EMELA_v1c04980	entomo05.04.4.1	441	459486	462107	2622	-1	valS	valyl-tRNA synthetase
70	Esom	ESOMN_v1c03870	entomo06.04.4.1	383	463839	466475	2637	-1	valS	valyl-tRNA synthetase
70	Mycap	MCAP_RS01310	NC_007633	244	313797	316415	2619	-1	valS	valine--tRNA ligase
70	Meent	MENTO_v1c03680	meso01.03.2.1	363	428347	430968	2622	-1	valS	valyl-tRNA synthetase
70	Melac	MLACT_v1c03490	meso02.03.9.1	345	420732	423386	2655	-1	valS	valyl-tRNA synthetase
70	Mecor	MCORR_v1c06190	meso03.06.1.2	137	162684	165311	2628	1	valS	valyl-tRNA synthetase
70	Mecol	MCOLE_v1c03660	meso04.06.0.1	363	415411	418035	2625	-1	valS	valyl-tRNA synthetase
70	Metab	MTABA_v1c03950	meso05.06.1.1	388	458514	461135	2622	-1	valS	valyl-tRNA synthetase
70	Meflo	Mfl355	NC_006055	355	412785	415406	2622	-1	valS	valyl-tRNA synthetase
70	Mylea	MSB_RS01505	NC_014751	285	361960	364578	2619	-1	valS	valine--tRNA ligase
70	Myput	MPUT_RS02090	NC_015946	394	484131	486746	2616	-1	valS	valine--tRNA ligase
70	Mymyc	MSC_0303	NC_005364	291	344889	347507	2619	-1	valS	valyl-tRNA synthetase
70	Myyea	MYE_RS01760	NZ_CP007520	344	412753	415374	2622	1	valS	valine--tRNA ligase
70	Skun	SKUN_RS02740	NZ_CP010899	454	500987	503653	2667	1	valS	valine--tRNA ligase
70	Scul	SCULI_v1c05890	CP006681	589	650192	652840	2649	-1	valS	valyl-tRNA synthetase
70	Ssab	SSABA_v1c04730	CP006934	468	544151	546787	2637	1	valS	valyl-tRNA synthetase
70	Sapi	SAPIS_v1c06050	CP006682	601	716088	718739	2652	-1	valS	valyl-tRNA synthetase
70	Seri	SERIO_v1c04490	CP011856	420	467055	469697	2643	1	valS	valyl-tRNA synthetase
70	Schr	SCHRY_v1c03560	CP005077	352	388432	391077	2646	1	valS	valyl-tRNA synthetase
71	Amul	G319_RS0104230	NZ_KI519557	248	277395	277649	255	-1	NA	hypothetical protein
71	Mecha	L864_RS0100935	NZ_JAEI01000010	166	191188	191436	249	-1	NA	hypothetical protein
71	Megra	T314_RS0103450	NZ_KL370789	133	173691	173942	252	-1	NA	hypothetical protein
71	Mepho	T347_RS0102055	NZ_JNJI01000003	63	74016	74261	246	1	NA	hypothetical protein
71	Mesei	L872_RS0102285	NZ_KI912485	171	197007	197258	252	-1	NA	hypothetical protein
71	Mesyr	T346_RS0100705	NZ_JMKV01000001	137	158298	158549	252	-1	NA	hypothetical protein
71	Myaga	MAG_RS03095	NC_009497	533	707504	707749	246	-1	NA	membrane protein
71	Mygal	MGA_RS03220	NC_004829	590	797473	797694	222	-1	NA	hypothetical protein
71	Mygen	MG_RS02040	NC_000908	367	420053	420274	222	-1	NA	hypothetical protein
71	Myhyo	MHJ_RS03150	NC_007295	588	769175	769423	249	1	NA	membrane protein
71	Mymob	MMOB_RS02405	NC_006908	455	552647	552874	228	-1	NA	hypothetical protein
71	Mypen	MYPE_RS00200	NC_004432	39	48388	48615	228	1	NA	hypothetical protein
71	Eell	EELLY_v1c02270	entomo01.06.5.1	221	273814	274062	249	1	NA	hypothetical protein
71	Efre	EFREU_v1c03250	entomo02.03.4.1	324	383776	384024	249	-1	NA	hypothetical protein
71	Elum	ELUMI_v1c06170	entomo03.04.3.1	610	715834	716088	255	-1	NA	hypothetical protein
71	Eluc	ELUCI_v1c07010	entomo04.09.3.4	55	70823	71077	255	-1	NA	hypothetical protein
71	Emel	EMELA_v1c04880	entomo05.04.4.1	431	449588	449839	252	-1	NA	hypothetical protein
71	Esom	ESOMN_v1c03670	entomo06.04.4.1	363	443565	443822	258	1	NA	hypothetical protein
71	Mycap	MCAP_RS03070	NC_007633	564	724303	724548	246	-1	NA	membrane protein
71	Meent	MENTO_v1c03610	meso01.03.2.1	356	420335	420586	252	-1	NA	hypothetical protein
71	Melac	MLACT_v1c03240	meso02.03.9.1	320	395280	395507	228	1	NA	hypothetical protein
71	Mecor	MCORR_v1c06260	meso03.06.1.2	144	174358	174606	249	1	NA	hypothetical protein
71	Mecol	MCOLE_v1c03590	meso04.06.0.1	356	407170	407421	252	-1	NA	hypothetical protein
71	Metab	MTABA_v1c03870	meso05.06.1.1	380	448123	448374	252	-1	NA	hypothetical protein
71	Meflo	Mfl348	NC_006055	348	404837	405088	252	-1	NA	hypothetical protein
71	Mylea	MSB_RS03000	NC_014751	567	700668	700913	246	-1	NA	membrane protein
71	Myput	MPUT_RS02220	NC_015946	419	509976	510224	249	-1	NA	membrane protein
71	Mymyc	MSC_0371	NC_005364	353	423279	423524	246	-1	NA	hypothetical protein
71	Myyea	MYE_RS01195	NZ_CP007520	234	289765	290013	249	1	NA	hypothetical protein
71	Skun	SKUN_RS03650	NZ_CP010899	617	657786	658001	216	1	NA	hypothetical protein
71	Scul	SCULI_v1c05460	CP006681	546	607485	607700	216	1	NA	hypothetical protein
71	Ssab	SSABA_v1c05020	CP006934	497	573428	573646	219	-1	NA	hypothetical protein
71	Sapi	SAPIS_v1c05710	CP006682	567	685508	685723	216	1	NA	hypothetical protein
71	Seri	SERIO_v1c05900	CP011856	553	631302	631520	219	1	NA	hypothetical protein
71	Schr	SCHRY_v1c04430	CP005077	437	494753	494968	216	1	NA	hypothetical protein
72	Amul	G319_RS0104340	NZ_KI519557	268	297354	300092	2739	-1	NA	DNA topoisomerase IV subunit A
72	Mecha	L864_RS0102655	NZ_JAEI01000017	11	14697	17423	2727	-1	NA	DNA topoisomerase IV
72	Megra	T314_RS0103255	NZ_KL370789	97	127696	130422	2727	1	NA	DNA topoisomerase IV
72	Mepho	T347_RS0101805	NZ_JNJI01000003	16	20129	22861	2733	1	NA	DNA topoisomerase IV
72	Mesei	L872_RS0102400	NZ_KI912485	194	226841	229585	2745	-1	NA	DNA topoisomerase IV
72	Mesyr	T346_RS0100835	NZ_JMKV01000001	163	190347	193091	2745	-1	NA	DNA topoisomerase IV
72	Myaga	MAG_RS00905	NC_009497	160	213919	216504	2586	1	NA	DNA topoisomerase IV subunit A
72	Mygal	MGA_RS02405	NC_004829	437	582679	585069	2391	-1	NA	DNA topoisomerase IV subunit A
72	Mygen	MG_RS01155	NC_000908	222	242224	244569	2346	1	NA	DNA topoisomerase 4 subunit A
72	Myhyo	MHJ_RS00145	NC_007295	29	33802	36342	2541	-1	NA	DNA topoisomerase IV subunit A
72	Mymob	MMOB_RS02495	NC_006908	470	574082	576658	2577	-1	NA	DNA topoisomerase IV subunit A
72	Mypen	MYPE_RS05440	NC_004432	639	823988	828433	4446	-1	NA	DNA topoisomerase IV subunit A
72	Eell	EELLY_v1c02700	entomo01.06.5.1	264	319927	322662	2736	-1	parC	DNA topoisomerase IV subunit A
72	Efre	EFREU_v1c02970	entomo02.03.4.1	296	348760	351495	2736	1	parC	DNA topoisomerase IV subunit A
72	Elum	ELUMI_v1c05900	entomo03.04.3.1	583	685977	688757	2781	1	parC	DNA topoisomerase IV subunit A
72	Eluc	ELUCI_v1c06580	entomo04.09.3.4	12	11449	14217	2769	1	parC	DNA topoisomerase IV subunit A
72	Emel	EMELA_v1c04560	entomo05.04.4.1	402	418318	421044	2727	1	parC	DNA topoisomerase IV subunit A
72	Esom	ESOMN_v1c03450	entomo06.04.4.1	341	414433	417198	2766	1	parC	DNA topoisomerase IV subunit A
72	Mycap	MCAP_RS02305	NC_007633	422	543485	546184	2700	-1	NA	DNA topoisomerase IV subunit A
72	Meent	MENTO_v1c03250	meso01.03.2.1	320	371751	374477	2727	1	parC	DNA topoisomerase IV subunit A
72	Melac	MLACT_v1c02990	meso02.03.9.1	295	366147	368867	2721	1	parC	DNA topoisomerase IV subunit A
72	Mecor	MCORR_v1c06700	meso03.06.1.3	12	17834	20569	2736	-1	parC	DNA topoisomerase IV subunit A
72	Mecol	MCOLE_v1c03280	meso04.06.0.1	325	369746	372472	2727	1	parC	DNA topoisomerase IV subunit A
72	Metab	MTABA_v1c03300	meso05.06.1.1	325	375993	378719	2727	1	parC	DNA topoisomerase IV subunit A
72	Meflo	Mfl310	NC_006055	310	358031	360757	2727	1	NA	DNA topoisomerase IV subunit A
72	Mylea	MSB_RS02290	NC_014751	429	545932	548628	2697	-1	NA	DNA topoisomerase IV subunit A
72	Myput	MPUT_RS02080	NC_015946	392	479184	481877	2694	-1	NA	DNA topoisomerase IV subunit A
72	Mymyc	MSC_0511	NC_005364	486	580809	583505	2697	1	parC	topoisomerase IV subunit A
72	Myyea	MYE_RS01780	NZ_CP007520	348	420247	422916	2670	1	NA	DNA topoisomerase IV subunit A
72	Skun	SKUN_RS04620	NZ_CP010899	780	834685	838107	3423	-1	NA	DNA topoisomerase IV
72	Scul	SCULI_v1c05140	CP006681	514	573016	575577	2562	1	parC	DNA topoisomerase IV subunit A
72	Ssab	SSABA_v1c05310	CP006934	526	602280	604778	2499	-1	parC	DNA topoisomerase IV subunit A
72	Sapi	SAPIS_v1c05390	CP006682	535	650233	652857	2625	1	parC	DNA topoisomerase IV subunit A
72	Seri	SERIO_v1c05950	CP011856	558	637732	640848	3117	1	parC	DNA topoisomerase IV subunit A
72	Schr	SCHRY_v1c05090	CP005077	500	560413	563760	3348	-1	parC	DNA topoisomerase IV subunit A
73	Amul	G319_RS0103670	NZ_KI519557	140	149665	150612	948	1	NA	ribosome biogenesis GTPase YlqF
73	Mecha	L864_RS0101250	NZ_JAEI01000013	21	25434	26381	948	-1	NA	ribosome biogenesis GTPase YlqF
73	Megra	T314_RS0100620	NZ_JNJC01000001	104	125560	126507	948	-1	NA	ribosome biogenesis GTPase YlqF
73	Mepho	T347_RS0102505	NZ_JNJI01000004	46	58950	59891	942	-1	NA	ribosome biogenesis GTPase YlqF
73	Mesei	L872_RS0101725	NZ_KI912485	62	62069	63013	945	1	NA	ribosome biogenesis GTPase YlqF
73	Mesyr	T346_RS0100300	NZ_JMKV01000001	58	59171	60115	945	1	NA	ribosome biogenesis GTPase YlqF
73	Myaga	MAG_RS00465	NC_009497	81	99698	100558	861	1	NA	ribosome biogenesis GTPase YlqF
73	Mygal	MGA_RS03485	NC_004829	642	866226	867050	825	-1	NA	ribosome biogenesis GTPase YlqF
73	Mygen	MG_RS02615	NC_000908	477	546880	547647	768	-1	NA	ribosome biogenesis GTPase YlqF
73	Myhyo	MHJ_RS00475	NC_007295	86	104867	105685	819	1	NA	ribosome biogenesis GTPase YlqF
73	Mymob	MMOB_RS00640	NC_006908	124	176245	177078	834	-1	NA	ribosome biogenesis GTPase YlqF
73	Mypen	MYPE_RS00265	NC_004432	52	64514	65299	786	1	NA	ribosome biogenesis GTPase YlqF
73	Eell	EELLY_v1c03170	entomo01.06.5.1	311	374204	375151	948	-1	rbgA	ribosomal biogenesis GTPase
73	Efre	EFREU_v1c03920	entomo02.03.4.1	391	472820	473722	903	-1	rbgA	ribosomal biogenesis GTPase
73	Elum	ELUMI_v1c07010	entomo03.04.3.1	694	827447	828370	924	-1	rbgA	ribosomal biogenesis GTPase
73	Eluc	ELUCI_v1c07740	entomo04.09.3.4	128	159570	160493	924	-1	rbgA	ribosomal biogenesis GTPase
73	Emel	EMELA_v1c07440	entomo05.04.4.1	634	679105	680052	948	-1	rbgA	ribosomal biogenesis GTPase
73	Esom	ESOMN_v1c04420	entomo06.04.4.1	438	533855	534793	939	-1	rbgA	ribosomal biogenesis GTPase
73	Mycap	MCAP_RS02745	NC_007633	505	652386	653336	951	-1	NA	ribosome biogenesis GTPase YlqF
73	Meent	MENTO_v1c05860	meso01.03.2.1	576	692332	693279	948	-1	rbgA	ribosomal biogenesis GTPase
73	Melac	MLACT_v1c04110	meso02.03.9.1	407	503883	504839	957	-1	rbgA	ribosomal biogenesis GTPase
73	Mecor	MCORR_v1c04330	meso03.06.1.1	430	479528	480475	948	1	rbgA	ribosomal biogenesis GTPase
73	Mecol	MCOLE_v1c05610	meso04.06.0.1	555	645897	646844	948	-1	rbgA	ribosomal biogenesis GTPase
73	Metab	MTABA_v1c05880	meso05.06.1.1	572	682925	683872	948	-1	rbgA	ribosomal biogenesis GTPase
73	Meflo	Mfl538	NC_006055	538	634350	635297	948	-1	NA	GTPase
73	Mylea	MSB_RS02755	NC_014751	519	654353	655303	951	-1	NA	ribosome biogenesis GTPase YlqF
73	Myput	MPUT_RS02030	NC_015946	382	470631	471581	951	-1	NA	ribosome biogenesis GTPase YlqF
73	Mymyc	MSC_0429	NC_005364	404	483052	484002	951	1	NA	GTP-binding protein
73	Myyea	MYE_RS01855	NZ_CP007520	363	438079	439032	954	1	NA	ribosome biogenesis GTPase YlqF
73	Skun	SKUN_RS01360	NZ_CP010899	243	254239	255129	891	1	NA	ribosome biogenesis GTPase YlqF
73	Scul	SCULI_v1c03390	CP006681	339	368654	369607	954	1	rbgA	ribosomal biogenesis GTPase
73	Ssab	SSABA_v1c02710	CP006934	271	299795	300724	930	1	rbgA	ribosomal biogenesis GTPase
73	Sapi	SAPIS_v1c03210	CP006682	318	363827	364783	957	1	rbgA	ribosomal biogenesis GTPase
73	Seri	SERIO_v1c10370	CP011856	985	1136026	1136904	879	-1	rbgA	ribosomal biogenesis GTPase
73	Schr	SCHRY_v1c02410	CP005077	239	249493	250374	882	1	rbgA	ribosomal biogenesis GTPase
74	Amul	G319_RS0103665	NZ_KI519557	139	149147	149542	396	1	NA	50S ribosomal protein L19
74	Mecha	L864_RS0101255	NZ_JAEI01000013	22	26468	26854	387	-1	NA	50S ribosomal protein L19
74	Megra	T314_RS0100625	NZ_JNJC01000001	105	126597	126983	387	-1	NA	50S ribosomal protein L19
74	Mepho	T347_RS0102515	NZ_JNJI01000004	48	60839	61225	387	-1	NA	50S ribosomal protein L19
74	Mesei	L872_RS04575	NZ_KI912485	61	61553	61981	429	1	NA	50S ribosomal protein L19
74	Mesyr	T346_RS04060	NZ_JMKV01000001	57	58657	59085	429	1	NA	50S ribosomal protein L19
74	Myaga	MAG_RS03190	NC_009497	551	743595	743945	351	1	NA	50S ribosomal protein L19
74	Mygal	MGA_RS03495	NC_004829	644	868379	868747	369	-1	NA	50S ribosomal protein L19
74	Mygen	MG_RS02625	NC_000908	479	548867	549226	360	-1	NA	50S ribosomal protein L19
74	Myhyo	MHJ_RS01510	NC_007295	278	331057	331422	366	-1	NA	50S ribosomal protein L19
74	Mymob	MMOB_RS02320	NC_006908	438	536207	536557	351	-1	NA	50S ribosomal protein L19
74	Mypen	MYPE_RS00520	NC_004432	102	128316	128738	423	1	NA	50S ribosomal protein L19
74	Eell	EELLY_v1c03200	entomo01.06.5.1	314	376960	377346	387	-1	rplS	50S ribosomal protein L19
74	Efre	EFREU_v1c03930	entomo02.03.4.1	392	473853	474254	402	-1	rplS	50S ribosomal protein L19
74	Elum	ELUMI_v1c07050	entomo03.04.3.1	698	829813	830214	402	-1	rplS	50S ribosomal protein L19
74	Eluc	ELUCI_v1c07770	entomo04.09.3.4	131	161578	161994	417	-1	rplS	50S ribosomal protein L19
74	Emel	EMELA_v1c07450	entomo05.04.4.1	635	680142	680525	384	-1	rplS	50S ribosomal protein L19
74	Esom	ESOMN_v1c04430	entomo06.04.4.1	439	534883	535308	426	-1	rplS	50S ribosomal protein L19
74	Mycap	MCAP_RS02750	NC_007633	506	653429	653821	393	-1	NA	50S ribosomal protein L19
74	Meent	MENTO_v1c05870	meso01.03.2.1	577	693367	693753	387	-1	rplS	50S ribosomal protein L19
74	Melac	MLACT_v1c04120	meso02.03.9.1	408	504923	505384	462	-1	rplS	50S ribosomal protein L19
74	Mecor	MCORR_v1c04310	meso03.06.1.1	428	477192	477578	387	1	rplS	50S ribosomal protein L19
74	Mecol	MCOLE_v1c05620	meso04.06.0.1	556	646932	647318	387	-1	rplS	50S ribosomal protein L19
74	Metab	MTABA_v1c05890	meso05.06.1.1	573	683962	684348	387	-1	rplS	50S ribosomal protein L19
74	Meflo	Mfl539	NC_006055	539	635387	635773	387	-1	rplS	50S ribosomal protein L19
74	Mylea	MSB_RS02760	NC_014751	520	655395	655787	393	-1	NA	50S ribosomal protein L19
74	Myput	MPUT_RS02035	NC_015946	383	471691	472074	384	-1	NA	50S ribosomal protein L19
74	Mymyc	MSC_0428	NC_005364	403	482568	482960	393	1	rplS	50S ribosomal protein L19
74	Myyea	MYE_RS01850	NZ_CP007520	362	437594	437977	384	1	NA	50S ribosomal protein L19
74	Skun	SKUN_RS01350	NZ_CP010899	242	252986	253342	357	1	NA	50S ribosomal protein L19
74	Scul	SCULI_v1c03570	CP006681	357	388823	389209	387	1	rplS	50S ribosomal protein L19
74	Ssab	SSABA_v1c02700	CP006934	270	299265	299663	399	1	rplS	50S ribosomal protein L19
74	Sapi	SAPIS_v1c03350	CP006682	332	378829	379236	408	1	rplS	50S ribosomal protein L19
74	Seri	SERIO_v1c10390	CP011856	987	1137909	1138262	354	-1	rplS	50S ribosomal protein L19
74	Schr	SCHRY_v1c02390	CP005077	237	248143	248505	363	1	rplS	50S ribosomal protein L19
75	Amul	G319_RS0103500	NZ_KI519557	108	118085	118651	567	-1	NA	inorganic diphosphatase
75	Mecha	L864_RS0101280	NZ_JAEI01000013	27	29469	30032	564	1	NA	inorganic diphosphatase
75	Megra	T314_RS0100650	NZ_JNJC01000001	110	129612	130175	564	1	NA	inorganic diphosphatase
75	Mepho	T347_RS0102640	NZ_JNJI01000004	73	80779	81345	567	1	NA	inorganic diphosphatase
75	Mesei	L872_RS0101610	NZ_KI912485	40	41764	42330	567	-1	NA	inorganic diphosphatase
75	Mesyr	T346_RS0100190	NZ_JMKV01000001	37	41775	42341	567	-1	NA	inorganic diphosphatase
75	Myaga	MAG_RS00975	NC_009497	170	228029	228583	555	-1	NA	inorganic pyrophosphatase
75	Mygal	MGA_RS01640	NC_004829	293	396810	397367	558	1	NA	inorganic pyrophosphatase
75	Mygen	MG_RS02160	NC_000908	387	449665	450219	555	1	NA	inorganic pyrophosphatase
75	Myhyo	MHJ_RS03210	NC_007295	599	785138	785695	558	1	NA	inorganic pyrophosphatase
75	Mymob	MMOB_RS02840	NC_006908	531	655145	655702	558	1	NA	inorganic pyrophosphatase
75	Mypen	MYPE_RS02310	NC_004432	434	577744	578289	546	-1	NA	inorganic pyrophosphatase
75	Eell	EELLY_v1c03270	entomo01.06.5.1	321	380714	381277	564	1	ppa	inorganic pyrophosphatase
75	Efre	EFREU_v1c05560	entomo02.03.4.1	550	669134	669700	567	1	ppa	inorganic pyrophosphatase
75	Elum	ELUMI_v1c07260	entomo03.04.3.1	719	846639	847199	561	1	ppa	inorganic pyrophosphatase
75	Eluc	ELUCI_v1c08030	entomo04.09.3.4	157	183706	184266	561	1	ppa	inorganic pyrophosphatase
75	Emel	EMELA_v1c07500	entomo05.04.4.1	640	683152	683715	564	1	ppa	inorganic pyrophosphatase
75	Esom	ESOMN_v1c04630	entomo06.04.4.1	459	550766	551329	564	1	ppa	inorganic pyrophosphatase
75	Mycap	MCAP_RS02930	NC_007633	542	692084	692644	561	1	NA	inorganic diphosphatase
75	Meent	MENTO_v1c05920	meso01.03.2.1	582	696381	696944	564	1	ppa	inorganic pyrophosphatase
75	Melac	MLACT_v1c04450	meso02.03.9.1	441	545825	546391	567	1	ppa	inorganic pyrophosphatase
75	Mecor	MCORR_v1c04230	meso03.06.1.1	420	472966	473529	564	-1	ppa	inorganic pyrophosphatase
75	Mecol	MCOLE_v1c05670	meso04.06.0.1	561	649947	650510	564	1	ppa	inorganic pyrophosphatase
75	Metab	MTABA_v1c05940	meso05.06.1.1	578	686975	687538	564	1	ppa	inorganic pyrophosphatase
75	Meflo	Mfl544	NC_006055	544	638402	638965	564	1	NA	inorganic pyrophosphatase
75	Mylea	MSB_RS02860	NC_014751	540	672522	673082	561	1	NA	inorganic pyrophosphatase
75	Myput	MPUT_RS01945	NC_015946	363	454523	455086	564	-1	NA	inorganic diphosphatase
75	Mymyc	MSC_0404	NC_005364	383	459982	460542	561	-1	ppa	inorganic pyrophosphatase
75	Myyea	MYE_RS01425	NZ_CP007520	278	329683	330246	564	-1	NA	inorganic pyrophosphatase
75	Skun	SKUN_RS06140	NZ_CP010899	1034	1126975	1127538	564	1	NA	inorganic diphosphatase
75	Scul	SCULI_v1c03130	CP006681	313	345534	346097	564	-1	ppa	inorganic pyrophosphatase
75	Ssab	SSABA_v1c02470	CP006934	247	280739	281302	564	-1	ppa	inorganic pyrophosphatase
75	Sapi	SAPIS_v1c02960	CP006682	293	341866	342429	564	-1	ppa	inorganic pyrophosphatase
75	Seri	SERIO_v1c04660	CP011856	437	484393	484956	564	-1	ppa	inorganic pyrophosphatase
75	Schr	SCHRY_v1c03720	CP005077	368	404988	405551	564	-1	ppa	inorganic pyrophosphatase
76	Amul	G319_RS0103470	NZ_KI519557	102	113421	114059	639	1	NA	SMC-Scp complex subunit ScpB
76	Mecha	L864_RS0101310	NZ_JAEI01000013	33	33670	34293	624	-1	NA	SMC-Scp complex subunit ScpB
76	Megra	T314_RS0100680	NZ_JNJC01000001	116	134112	134741	630	-1	NA	SMC-Scp complex subunit ScpB
76	Mepho	T347_RS0102665	NZ_JNJI01000004	78	84448	85098	651	-1	NA	SMC-Scp complex subunit ScpB
76	Mesei	L872_RS0101585	NZ_KI912485	35	37994	38644	651	1	NA	SMC-Scp complex subunit ScpB
76	Mesyr	T346_RS0100165	NZ_JMKV01000001	32	38009	38659	651	1	NA	SMC-Scp complex subunit ScpB
76	Myaga	MAG_RS03675	NC_009497	638	839066	839644	579	-1	NA	segregation/condensation protein B
76	Mygal	MGA_RS02325	NC_004829	423	565538	566413	876	-1	NA	SMC-Scp complex subunit ScpB
76	Mygen	MG_RS01220	NC_000908	235	253979	254602	624	1	NA	segregation/condensation protein B
76	Myhyo	MHJ_RS03355	NC_007295	626	833315	833902	588	1	NA	segregation/condensation protein B
76	Mymob	MMOB_RS02605	NC_006908	487	594965	595543	579	-1	NA	segregation/condensation protein B
76	Mypen	MYPE_RS00195	NC_004432	38	47785	48378	594	1	NA	segregation/condensation protein B
76	Eell	EELLY_v1c03320	entomo01.06.5.1	326	384391	385044	654	-1	scpB	chromosome condensation and segregation factor B
76	Efre	EFREU_v1c05180	entomo02.03.4.1	512	629304	630011	708	-1	scpB	chromosome condensation and segregation factor B
76	Elum	ELUMI_v1c07450	entomo03.04.3.1	738	863614	864264	651	-1	scpB	chromosome condensation and segregation factor B
76	Eluc	ELUCI_v1c08160	entomo04.09.3.4	170	195116	195754	639	-1	scpB	chromosome condensation and segregation factor B
76	Emel	EMELA_v1c07550	entomo05.04.4.1	645	687263	687907	645	-1	scpB	chromosome condensation and segregation factor B
76	Esom	ESOMN_v1c04700	entomo06.04.4.1	466	555688	556305	618	-1	scpB	chromosome condensation and segregation factor B
76	Mycap	MCAP_RS03030	NC_007633	556	714745	715374	630	-1	NA	SMC-Scp complex subunit ScpB
76	Meent	MENTO_v1c05970	meso01.03.2.1	587	699963	700592	630	-1	scpB	chromosome condensation and segregation factor B
76	Melac	MLACT_v1c04520	meso02.03.9.1	448	552589	553188	600	-1	scpB	chromosome condensation and segregation factor B
76	Mecor	MCORR_v1c04180	meso03.06.1.1	415	469215	469868	654	1	scpB	chromosome condensation and segregation factor B
76	Mecol	MCOLE_v1c05770	meso04.06.0.1	571	661583	662212	630	-1	scpB	chromosome condensation and segregation factor B
76	Metab	MTABA_v1c06010	meso05.06.1.1	585	691967	692596	630	-1	scpB	chromosome condensation and segregation factor B
76	Meflo	Mfl549	NC_006055	549	641983	642612	630	-1	NA	chromosomal segregation/condensation protein
76	Mylea	MSB_RS02975	NC_014751	562	695086	695715	630	-1	NA	SMC-Scp complex subunit ScpB
76	Myput	MPUT_RS01920	NC_015946	358	449954	450562	609	-1	NA	SMC-Scp complex subunit ScpB
76	Mymyc	MSC_0386	NC_005364	366	438976	439605	630	1	NA	hypothetical protein
76	Myyea	MYE_RS01400	NZ_CP007520	273	325174	325788	615	-1	NA	SMC-Scp complex subunit ScpB
76	Skun	SKUN_RS06155	NZ_CP010899	1035	1128954	1129502	549	-1	NA	chromosome condensation and segregation factor B
76	Scul	SCULI_v1c03050	CP006681	305	337644	338201	558	1	scpB	chromosome condensation and segregation factor B
76	Ssab	SSABA_v1c02350	CP006934	235	268379	268942	564	1	scpB	chromosome condensation and segregation factor B
76	Sapi	SAPIS_v1c02860	CP006682	283	332409	332966	558	1	scpB	chromosome condensation and segregation factor B
76	Seri	SERIO_v1c04630	CP011856	434	482387	482935	549	1	scpB	chromosome condensation and segregation factor B
76	Schr	SCHRY_v1c03690	CP005077	365	403032	403580	549	1	scpB	chromosome condensation and segregation factor B
77	Amul	G319_RS0103465	NZ_KI519557	101	112607	113428	822	1	NA	hypothetical protein
77	Mecha	L864_RS0101315	NZ_JAEI01000013	34	34286	35119	834	-1	NA	hypothetical protein
77	Megra	T314_RS0100685	NZ_JNJC01000001	117	134734	135567	834	-1	NA	hypothetical protein
77	Mepho	T347_RS0102670	NZ_JNJI01000004	79	85091	85912	822	-1	NA	hypothetical protein
77	Mesei	L872_RS0101580	NZ_KI912485	34	37180	38001	822	1	NA	hypothetical protein
77	Mesyr	T346_RS0100160	NZ_JMKV01000001	31	37195	38016	822	1	NA	hypothetical protein
77	Myaga	MAG_RS03680	NC_009497	639	839634	840395	762	-1	NA	segregation/condensation protein A
77	Mygal	MGA_RS02330	NC_004829	424	566423	568201	1779	-1	scpA	segregation and condensation protein A
77	Mygen	MG_RS01215	NC_000908	234	252580	253995	1416	1	NA	segregation and condensation protein A
77	Myhyo	MHJ_RS03350	NC_007295	625	832576	833325	750	1	NA	segregation/condensation protein A
77	Mymob	MMOB_RS02610	NC_006908	488	595533	596276	744	-1	NA	segregation/condensation protein A
77	Mypen	MYPE_RS05340	NC_004432	37	46920	47795	876	1	NA	RNA 3-phosphate cyclase
77	Eell	EELLY_v1c03330	entomo01.06.5.1	327	385034	385867	834	-1	scpA	segregation and condensation protein A
77	Efre	EFREU_v1c05190	entomo02.03.4.1	513	629980	630843	864	-1	scpA	segregation and condensation protein A
77	Elum	ELUMI_v1c07460	entomo03.04.3.1	739	864248	865081	834	-1	scpA	segregation and condensation protein A
77	Eluc	ELUCI_v1c08170	entomo04.09.3.4	171	195738	196568	831	-1	scpA	segregation and condensation protein A
77	Emel	EMELA_v1c07560	entomo05.04.4.1	646	687914	688732	819	-1	scpA	segregation and condensation protein A
77	Esom	ESOMN_v1c04710	entomo06.04.4.1	467	556298	557125	828	-1	scpA	segregation and condensation protein A
77	Mycap	MCAP_RS03035	NC_007633	557	715358	716194	837	-1	NA	cell division protein ScpA
77	Meent	MENTO_v1c05980	meso01.03.2.1	588	700585	701418	834	-1	scpA	segregation and condensation protein A
77	Melac	MLACT_v1c04530	meso02.03.9.1	449	553181	554020	840	-1	scpA	segregation and condensation protein A
77	Mecor	MCORR_v1c04170	meso03.06.1.1	414	468392	469225	834	1	scpA	segregation and condensation protein A
77	Mecol	MCOLE_v1c05780	meso04.06.0.1	572	662205	663038	834	-1	scpA	segregation and condensation protein A
77	Metab	MTABA_v1c06020	meso05.06.1.1	586	692589	693422	834	-1	scpA	segregation and condensation protein A
77	Meflo	Mfl550	NC_006055	550	642605	643438	834	-1	NA	chromosomal segregation/condensation protein
77	Mylea	MSB_RS02980	NC_014751	563	695699	696535	837	-1	NA	cell division protein ScpA
77	Myput	MPUT_RS01925	NC_015946	359	450549	451394	846	-1	NA	cell division protein ScpA
77	Mymyc	MSC_0385	NC_005364	365	438156	438992	837	1	NA	hypothetical protein
77	Myyea	MYE_RS01405	NZ_CP007520	274	325778	326620	843	-1	NA	chromosome segregation protein ScpA
77	Skun	SKUN_RS06160	NZ_CP010899	1036	1129508	1130269	762	-1	NA	chromosome partitioning protein
77	Scul	SCULI_v1c03040	CP006681	304	336892	337641	750	1	scpA	segregation and condensation protein A
77	Ssab	SSABA_v1c02340	CP006934	234	267609	268355	747	1	scpA	segregation and condensation protein A
77	Sapi	SAPIS_v1c02850	CP006682	282	331651	332403	753	1	scpA	segregation and condensation protein A
77	Seri	SERIO_v1c04620	CP011856	433	481621	482394	774	1	scpA	segregation and condensation protein A
77	Schr	SCHRY_v1c03680	CP005077	364	402279	403016	738	1	scpA	segregation and condensation protein A
78	Amul	G319_RS0103435	NZ_KI519557	97	107533	109194	1662	1	NA	arginine--tRNA ligase
78	Mecha	L864_RS0101335	NZ_JAEI01000013	38	38091	39752	1662	-1	NA	arginine--tRNA ligase
78	Megra	T314_RS0100705	NZ_JNJC01000001	121	138541	140202	1662	-1	NA	arginine--tRNA ligase
78	Mepho	T347_RS0102685	NZ_JNJI01000004	82	88337	89998	1662	-1	NA	arginine--tRNA ligase
78	Mesei	L872_RS0101555	NZ_KI912485	29	32086	33747	1662	1	NA	arginine--tRNA ligase
78	Mesyr	T346_RS0100135	NZ_JMKV01000001	26	32092	33753	1662	1	NA	arginine--tRNA ligase
78	Myaga	MAG_RS02475	NC_009497	422	568112	569731	1620	-1	NA	arginine--tRNA ligase
78	Mygal	MGA_RS00055	NC_004829	11	11599	13248	1650	1	NA	arginine--tRNA ligase
78	Mygen	MG_RS02305	NC_000908	416	475526	477139	1614	-1	NA	arginine--tRNA ligase
78	Myhyo	MHJ_RS00060	NC_007295	12	13039	14643	1605	1	NA	arginine--tRNA ligase
78	Mymob	MMOB_RS00670	NC_006908	129	180136	181737	1602	1	NA	arginine--tRNA ligase
78	Mypen	MYPE_RS03175	NC_004432	605	781997	783691	1695	1	NA	arginine--tRNA ligase
78	Eell	EELLY_v1c03370	entomo01.06.5.1	331	388835	390496	1662	-1	argS	arginyl-tRNA synthetase
78	Efre	EFREU_v1c05210	entomo02.03.4.1	515	631259	632917	1659	-1	argS	arginyl-tRNA synthetase
78	Elum	ELUMI_v1c07500	entomo03.04.3.1	743	867896	869554	1659	-1	argS	arginyl-tRNA synthetase
78	Eluc	ELUCI_v1c08210	entomo04.09.3.4	175	199613	201271	1659	-1	argS	arginyl-tRNA synthetase
78	Emel	EMELA_v1c07600	entomo05.04.4.1	650	691712	693373	1662	-1	argS	arginyl-tRNA synthetase
78	Esom	ESOMN_v1c04760	entomo06.04.4.1	472	560511	562169	1659	-1	argS	arginyl-tRNA synthetase
78	Mycap	MCAP_RS01905	NC_007633	351	462557	464221	1665	1	NA	arginine--tRNA ligase
78	Meent	MENTO_v1c06020	meso01.03.2.1	592	704395	706056	1662	-1	argS	arginyl-tRNA synthetase
78	Melac	MLACT_v1c04590	meso02.03.9.1	455	559920	561590	1671	-1	argS	arginyl-tRNA synthetase
78	Mecor	MCORR_v1c04130	meso03.06.1.1	410	463763	465424	1662	1	argS	arginyl-tRNA synthetase
78	Mecol	MCOLE_v1c05820	meso04.06.0.1	576	666053	667714	1662	-1	argS	arginyl-tRNA synthetase
78	Metab	MTABA_v1c06060	meso05.06.1.1	590	696396	698057	1662	-1	argS	arginyl-tRNA synthetase
78	Meflo	Mfl554	NC_006055	554	646410	648071	1662	-1	argS	arginyl-tRNA synthetase
78	Mylea	MSB_RS01900	NC_014751	360	464653	466317	1665	1	NA	arginine--tRNA ligase
78	Myput	MPUT_RS01450	NC_015946	265	328465	330126	1662	1	NA	arginine--tRNA ligase
78	Mymyc	MSC_0599	NC_005364	569	679945	681609	1665	-1	argS	arginyl-tRNA synthetase
78	Myyea	MYE_RS01150	NZ_CP007520	225	281040	282701	1662	1	NA	arginine--tRNA ligase
78	Skun	SKUN_RS05025	NZ_CP010899	849	918984	920657	1674	-1	NA	arginine--tRNA ligase
78	Scul	SCULI_v1c01890	CP006681	189	219366	221036	1671	1	argS	arginyl-tRNA synthetase
78	Ssab	SSABA_v1c02250	CP006934	225	256907	258568	1662	1	argS	arginyl-tRNA synthetase
78	Sapi	SAPIS_v1c02300	CP006682	227	274550	276211	1662	1	argS	arginyl-tRNA synthetase
78	Seri	SERIO_v1c09080	CP011856	860	992335	994008	1674	-1	argS	arginyl-tRNA synthetase
78	Schr	SCHRY_v1c03050	CP005077	303	330622	332295	1674	1	argS	arginyl-tRNA synthetase
79	Amul	G319_RS0103425	NZ_KI519557	95	105591	106139	549	1	frr	ribosome recycling factor
79	Mecha	L864_RS0101340	NZ_JAEI01000013	39	39807	40352	546	-1	frr	ribosome recycling factor
79	Megra	T314_RS0100710	NZ_JNJC01000001	122	140255	140800	546	-1	frr	ribosome recycling factor
79	Mepho	T347_RS0102695	NZ_JNJI01000004	84	90905	91453	549	-1	frr	ribosome recycling factor
79	Mesei	L872_RS0101545	NZ_KI912485	27	30216	30761	546	1	frr	ribosome recycling factor
79	Mesyr	T346_RS0100125	NZ_JMKV01000001	24	30226	30777	552	1	frr	ribosome recycling factor
79	Myaga	MAG_RS00240	NC_009497	43	57095	57643	549	1	NA	ribosome-recycling factor
79	Mygal	MGA_RS00460	NC_004829	90	106937	107488	552	1	NA	ribosome recycling factor
79	Mygen	MG_RS02585	NC_000908	471	541241	541792	552	1	NA	ribosome recycling factor
79	Myhyo	MHJ_RS02840	NC_007295	527	693290	693850	561	-1	NA	ribosome recycling factor
79	Mymob	MMOB_RS00300	NC_006908	57	73254	73805	552	1	NA	ribosome-recycling factor
79	Mypen	MYPE_RS04910	NC_004432	940	1278547	1279098	552	-1	NA	ribosome recycling factor
79	Eell	EELLY_v1c03380	entomo01.06.5.1	332	390549	391094	546	-1	frr	ribosome recycling factor
79	Efre	EFREU_v1c05220	entomo02.03.4.1	516	633066	633617	552	-1	frr	ribosome recycling factor
79	Elum	ELUMI_v1c07510	entomo03.04.3.1	744	869637	870191	555	-1	frr	ribosome recycling factor
79	Eluc	ELUCI_v1c08220	entomo04.09.3.4	176	201359	201913	555	-1	frr	ribosome recycling factor
79	Emel	EMELA_v1c07610	entomo05.04.4.1	651	693426	693971	546	-1	frr	ribosome recycling factor
79	Esom	ESOMN_v1c04780	entomo06.04.4.1	474	563315	563863	549	-1	frr	ribosome recycling factor
79	Mycap	MCAP_RS01900	NC_007633	350	462007	462555	549	1	frr	ribosome recycling factor
79	Meent	MENTO_v1c06030	meso01.03.2.1	593	706107	706652	546	-1	frr	ribosome recycling factor
79	Melac	MLACT_v1c04610	meso02.03.9.1	457	564732	565283	552	-1	frr	ribosome recycling factor
79	Mecor	MCORR_v1c04120	meso03.06.1.1	409	463165	463710	546	1	frr	ribosome recycling factor
79	Mecol	MCOLE_v1c05830	meso04.06.0.1	577	667765	668310	546	-1	frr	ribosome recycling factor
79	Metab	MTABA_v1c06070	meso05.06.1.1	591	698109	698654	546	-1	frr	ribosome recycling factor
79	Meflo	Mfl555	NC_006055	555	648123	648668	546	-1	NA	ribosome recycling factor
79	Mylea	MSB_RS01895	NC_014751	359	464103	464651	549	1	frr	ribosome recycling factor
79	Myput	MPUT_RS01445	NC_015946	264	327903	328451	549	1	frr	ribosome-recycling factor
79	Mymyc	MSC_0600	NC_005364	570	681611	682159	549	-1	frr	ribosome recycling factor
79	Myyea	MYE_RS01145	NZ_CP007520	224	280473	281021	549	1	frr	ribosome-recycling factor
79	Skun	SKUN_RS04775	NZ_CP010899	808	871598	872146	549	-1	NA	ribosome recycling factor
79	Scul	SCULI_v1c02950	CP006681	295	329053	329598	546	1	frr	ribosome recycling factor
79	Ssab	SSABA_v1c02230	CP006934	223	254938	255486	549	1	frr	ribosome recycling factor
79	Sapi	SAPIS_v1c02740	CP006682	271	322568	323116	549	1	frr	ribosome recycling factor
79	Seri	SERIO_v1c08730	CP011856	825	950823	951371	549	-1	frr	ribosome recycling factor
79	Schr	SCHRY_v1c03200	CP005077	318	348012	348560	549	1	frr	ribosome recycling factor
80	Amul	G319_RS0103420	NZ_KI519557	94	104859	105572	714	1	pyrH	UMP kinase
80	Mecha	L864_RS0101345	NZ_JAEI01000013	40	40363	41079	717	-1	pyrH	UMP kinase
80	Megra	T314_RS0100715	NZ_JNJC01000001	123	140812	141528	717	-1	pyrH	UMP kinase
80	Mepho	T347_RS0102700	NZ_JNJI01000004	85	91471	92184	714	-1	pyrH	UMP kinase
80	Mesei	L872_RS0101540	NZ_KI912485	26	29471	30184	714	1	pyrH	UMP kinase
80	Mesyr	T346_RS0100120	NZ_JMKV01000001	23	29493	30206	714	1	pyrH	UMP kinase
80	Myaga	MAG_RS00235	NC_009497	42	56373	57095	723	1	NA	UMP kinase
80	Mygal	MGA_RS00455	NC_004829	89	106214	106924	711	1	NA	UMP kinase
80	Mygen	MG_RS02580	NC_000908	470	540510	541241	732	1	NA	UMP kinase
80	Myhyo	MHJ_RS02845	NC_007295	528	693854	694564	711	-1	NA	UMP kinase
80	Mymob	MMOB_RS00295	NC_006908	56	72525	73250	726	1	NA	UMP kinase
80	Mypen	MYPE_RS04915	NC_004432	941	1279127	1280080	954	-1	NA	UMP kinase
80	Eell	EELLY_v1c03390	entomo01.06.5.1	333	391099	391815	717	-1	pyrH	uridylate kinase
80	Efre	EFREU_v1c05230	entomo02.03.4.1	517	633632	634345	714	-1	pyrH	uridylate kinase
80	Elum	ELUMI_v1c07520	entomo03.04.3.1	745	870202	870915	714	-1	pyrH	uridylate kinase
80	Eluc	ELUCI_v1c08230	entomo04.09.3.4	177	201924	202637	714	-1	pyrH	uridylate kinase
80	Emel	EMELA_v1c07620	entomo05.04.4.1	652	693984	694700	717	-1	pyrH	uridylate kinase
80	Esom	ESOMN_v1c04790	entomo06.04.4.1	475	563885	564598	714	-1	pyrH	uridylate kinase
80	Mycap	MCAP_RS01895	NC_007633	349	461283	461996	714	1	pyrH	UMP kinase
80	Meent	MENTO_v1c06040	meso01.03.2.1	594	706664	707380	717	-1	pyrH	uridylate kinase
80	Melac	MLACT_v1c04620	meso02.03.9.1	458	565298	566014	717	-1	pyrH	uridylate kinase
80	Mecor	MCORR_v1c04110	meso03.06.1.1	408	462444	463160	717	1	pyrH	uridylate kinase
80	Mecol	MCOLE_v1c05840	meso04.06.0.1	578	668322	669038	717	-1	pyrH	uridylate kinase
80	Metab	MTABA_v1c06080	meso05.06.1.1	592	698666	699382	717	-1	pyrH	uridylate kinase
80	Meflo	Mfl556	NC_006055	556	648680	649396	717	-1	NA	uridine monophosphate kinase
80	Mylea	MSB_RS01890	NC_014751	358	463379	464092	714	1	pyrH	UMP kinase
80	Myput	MPUT_RS01440	NC_015946	263	327179	327892	714	1	pyrH	UMP kinase
80	Mymyc	MSC_0601	NC_005364	571	682409	682927	519	-1	pyrH	uridylate kinase
80	Myyea	MYE_RS01140	NZ_CP007520	223	279748	280461	714	1	pyrH	UMP kinase
80	Skun	SKUN_RS04780	NZ_CP010899	809	872147	872872	726	-1	pyrH	UMP kinase
80	Scul	SCULI_v1c02940	CP006681	294	328309	329022	714	1	pyrH	uridylate kinase
80	Ssab	SSABA_v1c02220	CP006934	222	254214	254924	711	1	pyrH	uridylate kinase
80	Sapi	SAPIS_v1c02730	CP006682	270	321842	322555	714	1	pyrH	uridylate kinase
80	Seri	SERIO_v1c08740	CP011856	826	951376	952098	723	-1	pyrH	uridylate kinase
80	Schr	SCHRY_v1c03190	CP005077	317	347287	348012	726	1	pyrH	uridylate kinase
81	Amul	G319_RS0103410	NZ_KI519557	92	103160	104056	897	1	NA	elongation factor Ts
81	Mecha	L864_RS0101355	NZ_JAEI01000013	42	41713	42606	894	-1	NA	elongation factor Ts
81	Megra	T314_RS0100725	NZ_JNJC01000001	125	142167	143060	894	-1	NA	elongation factor Ts
81	Mepho	T347_RS0102715	NZ_JNJI01000004	88	97137	98033	897	-1	NA	elongation factor Ts
81	Mesei	L872_RS0101530	NZ_KI912485	24	27757	28653	897	1	NA	elongation factor Ts
81	Mesyr	T346_RS0100110	NZ_JMKV01000001	21	27779	28675	897	1	NA	elongation factor Ts
81	Myaga	MAG_RS01360	NC_009497	226	300800	301696	897	1	NA	elongation factor Ts
81	Mygal	MGA_RS00450	NC_004829	88	105303	106190	888	1	NA	elongation factor Ts
81	Mygen	MG_RS02575	NC_000908	469	539633	540529	897	1	NA	elongation factor Ts
81	Myhyo	MHJ_RS00270	NC_007295	54	60695	61606	912	1	NA	elongation factor Ts
81	Mymob	MMOB_RS00960	NC_006908	184	241676	242560	885	1	NA	elongation factor Ts
81	Mypen	MYPE_RS04920	NC_004432	942	1280134	1281012	879	-1	NA	elongation factor Ts
81	Eell	EELLY_v1c03430	entomo01.06.5.1	337	393555	394448	894	-1	tsf	elongation factor Ts
81	Efre	EFREU_v1c05250	entomo02.03.4.1	519	635101	635994	894	-1	tsf	elongation factor Ts
81	Elum	ELUMI_v1c07540	entomo03.04.3.1	747	871670	872569	900	-1	tsf	elongation factor Ts
81	Eluc	ELUCI_v1c08250	entomo04.09.3.4	179	203496	204395	900	-1	tsf	elongation factor Ts
81	Emel	EMELA_v1c07660	entomo05.04.4.1	656	696481	697374	894	-1	tsf	elongation factor Ts
81	Esom	ESOMN_v1c04880	entomo06.04.4.1	484	578089	578985	897	-1	tsf	elongation factor Ts
81	Mycap	MCAP_RS01885	NC_007633	347	459656	460543	888	1	NA	elongation factor Ts
81	Meent	MENTO_v1c06060	meso01.03.2.1	596	708019	708912	894	-1	tsf	elongation factor Ts
81	Melac	MLACT_v1c04660	meso02.03.9.1	462	568647	569534	888	-1	tsf	elongation factor Ts
81	Mecor	MCORR_v1c04070	meso03.06.1.1	404	459813	460706	894	1	tsf	elongation factor Ts
81	Mecol	MCOLE_v1c05880	meso04.06.0.1	582	670792	671685	894	-1	tsf	elongation factor Ts
81	Metab	MTABA_v1c06120	meso05.06.1.1	596	701137	702030	894	-1	tsf	elongation factor Ts
81	Meflo	Mfl560	NC_006055	559	651147	652040	894	-1	tsf	elongation factor Ts
81	Mylea	MSB_RS01880	NC_014751	356	461752	462639	888	1	NA	elongation factor Ts
81	Myput	MPUT_RS01430	NC_015946	261	325490	326380	891	1	NA	elongation factor Ts
81	Mymyc	MSC_0607	NC_005364	576	689457	690344	888	-1	tsf	elongation factor Ts
81	Myyea	MYE_RS01130	NZ_CP007520	221	278111	278998	888	1	NA	elongation factor Ts
81	Skun	SKUN_RS03150	NZ_CP010899	528	573032	573922	891	1	NA	elongation factor Ts
81	Scul	SCULI_v1c02900	CP006681	290	324653	325525	873	1	tsf	elongation factor Ts
81	Ssab	SSABA_v1c02190	CP006934	219	251376	252254	879	1	tsf	elongation factor Ts
81	Sapi	SAPIS_v1c02700	CP006682	267	318938	319810	873	1	tsf	elongation factor Ts
81	Seri	SERIO_v1c07410	CP011856	696	808461	809354	894	-1	tsf	elongation factor Ts
81	Schr	SCHRY_v1c06390	CP005077	628	702501	703391	891	-1	tsf	elongation factor Ts
82	Amul	G319_RS0103405	NZ_KI519557	91	102317	103117	801	1	NA	30S ribosomal protein S2
82	Mecha	L864_RS0101360	NZ_JAEI01000013	43	42626	43426	801	-1	NA	30S ribosomal protein S2
82	Megra	T314_RS0100730	NZ_JNJC01000001	126	143089	143889	801	-1	NA	30S ribosomal protein S2
82	Mepho	T347_RS0102720	NZ_JNJI01000004	89	98059	98838	780	-1	NA	30S ribosomal protein S2
82	Mesei	L872_RS04550	NZ_KI912485	23	26912	27724	813	1	NA	30S ribosomal protein S2
82	Mesyr	T346_RS0100105	NZ_JMKV01000001	20	26941	27750	810	1	NA	30S ribosomal protein S2
82	Myaga	MAG_RS01355	NC_009497	225	299794	300747	954	1	NA	30S ribosomal protein S2
82	Mygal	MGA_RS02970	NC_004829	544	731136	732107	972	-1	NA	30S ribosomal protein S2
82	Mygen	MG_RS00400	NC_000908	77	91065	91919	855	1	NA	30S ribosomal protein S2
82	Myhyo	MHJ_RS00265	NC_007295	53	59762	60664	903	1	NA	30S ribosomal protein S2
82	Mymob	MMOB_RS00955	NC_006908	183	240774	241676	903	1	NA	30S ribosomal protein S2
82	Mypen	MYPE_RS04955	NC_004432	949	1286361	1287464	1104	-1	NA	30S ribosomal protein S2
82	Eell	EELLY_v1c03440	entomo01.06.5.1	338	394470	395303	834	-1	rpsB	30S ribosomal protein S2
82	Efre	EFREU_v1c05260	entomo02.03.4.1	520	635994	636935	942	-1	rpsB	30S ribosomal protein S2
82	Elum	ELUMI_v1c07550	entomo03.04.3.1	748	872583	873449	867	-1	rpsB	30S ribosomal protein S2
82	Eluc	ELUCI_v1c08260	entomo04.09.3.4	180	204413	205273	861	-1	rpsB	30S ribosomal protein S2
82	Emel	EMELA_v1c07670	entomo05.04.4.1	657	697396	698208	813	-1	rpsB	30S ribosomal protein S2
82	Esom	ESOMN_v1c04890	entomo06.04.4.1	485	579005	579778	774	-1	rpsB	30S ribosomal protein S2
82	Mycap	MCAP_RS01880	NC_007633	346	458769	459644	876	1	NA	30S ribosomal protein S2
82	Meent	MENTO_v1c06070	meso01.03.2.1	597	708947	709747	801	-1	rpsB	30S ribosomal protein S2
82	Melac	MLACT_v1c04670	meso02.03.9.1	463	569579	570496	918	-1	rpsB	30S ribosomal protein S2
82	Mecor	MCORR_v1c04060	meso03.06.1.1	403	458982	459791	810	1	rpsB	30S ribosomal protein S2
82	Mecol	MCOLE_v1c05890	meso04.06.0.1	583	671720	672520	801	-1	rpsB	30S ribosomal protein S2
82	Metab	MTABA_v1c06130	meso05.06.1.1	597	702059	702859	801	-1	rpsB	30S ribosomal protein S2
82	Meflo	Mfl561	NC_006055	560	652065	652916	852	-1	rpsB	30S ribosomal protein S2
82	Mylea	MSB_RS01875	NC_014751	355	460865	461740	876	1	NA	30S ribosomal protein S2
82	Myput	MPUT_RS01425	NC_015946	260	324554	325459	906	1	NA	30S ribosomal protein S2
82	Mymyc	MSC_0608	NC_005364	577	690847	691233	387	-1	rpsB	30S ribosomal protein S2
82	Myyea	MYE_RS01125	NZ_CP007520	220	277272	278084	813	1	NA	30S ribosomal protein S2
82	Skun	SKUN_RS03145	NZ_CP010899	527	571864	572961	1098	1	NA	30S ribosomal protein S2
82	Scul	SCULI_v1c02890	CP006681	289	323767	324633	867	1	rpsB	30S ribosomal protein S2
82	Ssab	SSABA_v1c02180	CP006934	218	250470	251363	894	1	rpsB	30S ribosomal protein S2
82	Sapi	SAPIS_v1c02690	CP006682	266	317992	318927	936	1	rpsB	30S ribosomal protein S2
82	Seri	SERIO_v1c07420	CP011856	697	809425	810537	1113	-1	rpsB	30S ribosomal protein S2
82	Schr	SCHRY_v1c06400	CP005077	629	703411	704529	1119	-1	rpsB	30S ribosomal protein S2
83	Amul	G319_RS0102690	NZ_AXXW01000008	19	26703	26972	270	1	NA	phosphocarrier protein HPr
83	Mecha	L864_RS0101380	NZ_JAEI01000013	47	47599	47868	270	-1	NA	phosphocarrier protein HPr
83	Megra	T314_RS0100750	NZ_JNJC01000001	130	148139	148408	270	-1	NA	phosphocarrier protein HPr
83	Mepho	T347_RS0101615	NZ_JNJI01000002	312	355465	355734	270	1	NA	phosphocarrier protein HPr
83	Mesei	L872_RS0104265	NZ_KI912486	248	268619	268885	267	1	NA	phosphocarrier protein HPr
83	Mesyr	T346_RS0101515	NZ_JMKV01000002	14	22310	22576	267	-1	NA	phosphocarrier protein HPr
83	Myaga	MAG_RS02390	NC_009497	408	548206	548478	273	1	NA	phosphocarrier protein HPr
83	Mygal	MGA_RS00145	NC_004829	29	36371	36637	267	1	NA	phosphocarrier protein HPr
83	Mygen	MG_RS00205	NC_000908	39	49376	49642	267	1	NA	phosphocarrier protein HPr
83	Myhyo	MHJ_RS03245	NC_007295	605	792469	792738	270	1	NA	phosphocarrier protein HPr
83	Mymob	MMOB_RS02205	NC_006908	416	506506	506772	267	-1	NA	phosphocarrier protein HPr
83	Mypen	MYPE_RS01460	NC_004432	279	367157	367420	264	-1	NA	phosphocarrier protein HPr
83	Eell	EELLY_v1c03480	entomo01.06.5.1	342	399550	399819	270	-1	ptsH	phosphocarrier protein HPr
83	Efre	EFREU_v1c06100	entomo02.03.4.1	603	728598	728867	270	-1	ptsH	phosphocarrier protein HPr
83	Elum	ELUMI_v1c00390	entomo03.04.3.1	39	47370	47639	270	-1	ptsH	phosphocarrier protein HPr
83	Eluc	ELUCI_v1c09440	entomo04.09.3.6	99	119294	119563	270	-1	ptsH	phosphocarrier protein HPr
83	Emel	EMELA_v1c07710	entomo05.04.4.1	661	702401	702670	270	-1	ptsH	phosphocarrier protein HPr
83	Esom	ESOMN_v1c06230	entomo06.04.4.1	619	732291	732560	270	-1	ptsH	phosphocarrier protein HPr
83	Mycap	MCAP_RS03595	NC_007633	659	831735	832004	270	-1	NA	phosphocarrier protein HPr
83	Meent	MENTO_v1c06110	meso01.03.2.1	601	713974	714243	270	-1	ptsH	phosphocarrier protein HPr
83	Melac	MLACT_v1c00990	meso02.03.9.1	98	119322	119597	276	1	ptsH	phosphocarrier protein HPr
83	Mecor	MCORR_v1c04020	meso03.06.1.1	399	454465	454734	270	1	ptsH	phosphocarrier protein HPr
83	Mecol	MCOLE_v1c05930	meso04.06.0.1	587	676754	677023	270	-1	ptsH	phosphocarrier protein HPr
83	Metab	MTABA_v1c06170	meso05.06.1.1	601	707108	707377	270	-1	ptsH	phosphocarrier protein HPr
83	Meflo	Mfl565	NC_006055	564	657113	657382	270	-1	NA	phosphotransferase system phosphohistidine-containing protein
83	Mylea	MSB_RS03610	NC_014751	675	817872	818141	270	-1	NA	phosphocarrier protein HPr
83	Myput	MPUT_RS03100	NC_015946	565	720009	720278	270	-1	NA	phosphocarrier protein HPr
83	Mymyc	MSC_0768	NC_005364	734	865379	865648	270	-1	ptsH	phosphocarrier protein HPr
83	Myyea	MYE_RS00900	NZ_CP007520	178	219309	219578	270	1	NA	phosphocarrier protein HPr
83	Skun	SKUN_RS01265	NZ_CP010899	230	241469	241732	264	1	NA	phosphocarrier protein HPr
83	Scul	SCULI_v1c01160	CP006681	116	123998	124261	264	1	ptsH	phosphocarrier protein Hpr
83	Ssab	SSABA_v1c00930	CP006934	93	109060	109323	264	1	ptsH	phosphocarrier protein Hpr
83	Sapi	SAPIS_v1c01000	CP006682	98	113566	113829	264	1	ptsH	phosphocarrier protein Hpr
83	Seri	SERIO_v1c03270	CP011856	301	335376	335639	264	1	ptsH	phosphocarrier protein Hpr
83	Schr	SCHRY_v1c02270	CP005077	225	238771	239034	264	1	ptsH	phosphocarrier protein Hpr
84	Amul	G319_RS0102685	NZ_AXXW01000008	18	24439	26619	2181	1	NA	ATPase AAA
84	Mecha	L864_RS0101385	NZ_JAEI01000013	48	47941	50109	2169	-1	NA	ATPase AAA
84	Megra	T314_RS0100755	NZ_JNJC01000001	131	148483	150654	2172	-1	NA	ATPase AAA
84	Mepho	T347_RS0101610	NZ_JNJI01000002	311	353226	355397	2172	1	NA	ATPase AAA
84	Mesei	L872_RS0104260	NZ_KI912486	247	266363	268543	2181	1	NA	ATPase AAA
84	Mesyr	T346_RS0101520	NZ_JMKV01000002	15	22652	24838	2187	-1	NA	ATPase AAA
84	Myaga	MAG_RS01560	NC_009497	266	358517	360721	2205	-1	NA	ATP-dependent DNA helicase PcrA
84	Mygal	MGA_RS02215	NC_004829	401	539694	541949	2256	-1	NA	DNA helicase II
84	Mygen	MG_RS01425	NC_000908	266	291334	293445	2112	1	NA	DNA helicase II
84	Myhyo	MHJ_RS02230	NC_007295	411	504999	507308	2310	1	NA	ATPase AAA
84	Mymob	MMOB_RS02675	NC_006908	500	607744	609915	2172	-1	NA	ATP-dependent DNA helicase
84	Mypen	MYPE_RS04585	NC_004432	878	1197903	1200119	2217	-1	NA	ATP-dependent DNA helicase
84	Eell	EELLY_v1c03490	entomo01.06.5.1	343	399897	402059	2163	-1	pcrA	ATP-dependent DNA helicase
84	Efre	EFREU_v1c06110	entomo02.03.4.1	604	728937	731105	2169	-1	pcrA	ATP-dependent DNA helicase
84	Elum	ELUMI_v1c00400	entomo03.04.3.1	40	47743	49917	2175	-1	pcrA	ATP-dependent DNA helicase
84	Eluc	ELUCI_v1c09450	entomo04.09.3.6	100	119640	121811	2172	-1	pcrA	ATP-dependent DNA helicase
84	Emel	EMELA_v1c07720	entomo05.04.4.1	662	702748	704922	2175	-1	pcrA	ATP-dependent DNA helicase
84	Esom	ESOMN_v1c06240	entomo06.04.4.1	620	732652	734832	2181	-1	pcrA	ATP-dependent DNA helicase
84	Mycap	MCAP_RS03600	NC_007633	660	832070	834238	2169	-1	NA	DNA helicase II
84	Meent	MENTO_v1c06120	meso01.03.2.1	602	714319	716490	2172	-1	pcrA	ATP-dependent DNA helicase
84	Melac	MLACT_v1c00980	meso02.03.9.1	97	117056	119230	2175	1	pcrA	ATP-dependent DNA helicase
84	Mecor	MCORR_v1c04010	meso03.06.1.1	398	452225	454387	2163	1	pcrA	ATP-dependent DNA helicase
84	Mecol	MCOLE_v1c05940	meso04.06.0.1	588	677099	679270	2172	-1	pcrA	ATP-dependent DNA helicase
84	Metab	MTABA_v1c06180	meso05.06.1.1	602	707453	709624	2172	-1	pcrA	ATP-dependent DNA helicase
84	Meflo	Mfl566	NC_006055	565	657457	659628	2172	-1	NA	repair endonuclease ATP-dependent DNA helicase
84	Mylea	MSB_RS03615	NC_014751	676	818207	820375	2169	-1	NA	ATPase AAA
84	Myput	MPUT_RS03105	NC_015946	566	720346	722526	2181	-1	NA	ATPase AAA
84	Mymyc	MSC_0769	NC_005364	735	865713	867881	2169	-1	pcrA	ATP-dependent DNA helicase
84	Myyea	MYE_RS00890	NZ_CP007520	176	216035	218209	2175	1	NA	ATPase AAA
84	Skun	SKUN_RS01260	NZ_CP010899	229	239153	241342	2190	1	NA	ATP-dependent DNA helicase
84	Scul	SCULI_v1c01130	CP006681	113	120698	122869	2172	1	pcrA	ATP-dependent DNA helicase
84	Ssab	SSABA_v1c00920	CP006934	92	106810	108990	2181	1	pcrA	ATP-dependent DNA helicase
84	Sapi	SAPIS_v1c00990	CP006682	97	111339	113504	2166	1	pcrA	ATP-dependent DNA helicase
84	Seri	SERIO_v1c03250	CP011856	299	332119	334323	2205	1	pcrA	ATP-dependent DNA helicase
84	Schr	SCHRY_v1c02250	CP005077	223	235538	237745	2208	1	pcrA	ATP-dependent DNA helicase
85	Amul	G319_RS0100360	NZ_AXXW01000005	64	64727	66454	1728	1	NA	ribonuclease J
85	Mecha	L864_RS0101405	NZ_JAEI01000013	52	52798	54576	1779	1	NA	ribonuclease J
85	Megra	T314_RS0100775	NZ_JNJC01000001	135	153379	155145	1767	1	NA	RNase J family beta-CASP ribonuclease
85	Mepho	T347_RS0100245	NZ_JNJI01000002	47	54385	56112	1728	1	NA	ribonuclease J
85	Mesei	L872_RS04475	NZ_JAED01000010	25	32997	34787	1791	-1	NA	ribonuclease J
85	Mesyr	T346_RS04265	NZ_JMKV01000003	58	68532	70322	1791	-1	NA	ribonuclease J
85	Myaga	MAG_RS03630	NC_009497	630	828795	830639	1845	1	NA	RNase J family beta-CASP ribonuclease
85	Mygal	MGA_RS00095	NC_004829	19	22141	23841	1701	-1	NA	ribonuclease J
85	Mygen	MG_RS00755	NC_000908	147	165471	167180	1710	1	NA	ribonuclease J
85	Myhyo	MHJ_RS00510	NC_007295	93	114282	116732	2451	-1	NA	RNase J family beta-CASP ribonuclease
85	Mymob	MMOB_RS03365	NC_006908	634	762117	763931	1815	1	NA	RNase J family beta-CASP ribonuclease
85	Mypen	MYPE_RS02755	NC_004432	522	671800	673689	1890	1	NA	ribonuclease J
85	Eell	EELLY_v1c03530	entomo01.06.5.1	347	404707	406485	1779	1	rnj	RNase J family beta-CASP ribonuclease
85	Efre	EFREU_v1c02450	entomo02.03.4.1	245	286139	288226	2088	1	rnj	RNase J family beta-CASP ribonuclease
85	Elum	ELUMI_v1c03460	entomo03.04.3.1	342	429187	431007	1821	-1	rnj	RNase J family beta-CASP ribonuclease
85	Eluc	ELUCI_v1c04480	entomo04.09.3.1	443	525393	527186	1794	-1	rnj	RNase J family beta-CASP ribonuclease
85	Emel	EMELA_v1c07760	entomo05.04.4.1	666	707639	709405	1767	1	rnj	RNase J family beta-CASP ribonuclease
85	Esom	ESOMN_v1c02060	entomo06.04.4.1	204	229265	231061	1797	-1	rnj	RNase J family beta-CASP ribonuclease
85	Mycap	MCAP_RS03135	NC_007633	576	741987	743822	1836	1	NA	RNase J family beta-CASP ribonuclease
85	Meent	MENTO_v1c06160	meso01.03.2.1	606	719205	720971	1767	1	rnj	RNase J family beta-CASP ribonuclease
85	Melac	MLACT_v1c01710	meso02.03.9.1	168	217169	219040	1872	-1	rnj	RNase J family beta-CASP ribonuclease
85	Mecor	MCORR_v1c03970	meso03.06.1.1	394	447798	449576	1779	-1	rnj	RNase J family beta-CASP ribonuclease
85	Mecol	MCOLE_v1c05980	meso04.06.0.1	592	681984	683750	1767	1	rnj	RNase J family beta-CASP ribonuclease
85	Metab	MTABA_v1c06220	meso05.06.1.1	606	712336	714102	1767	1	rnj	RNase J family beta-CASP ribonuclease
85	Meflo	Mfl570	NC_006055	569	662347	664113	1767	1	NA	metallo-beta lactamase hydrolase
85	Mylea	MSB_RS03095	NC_014751	586	718649	720481	1833	1	NA	RNase J family beta-CASP ribonuclease
85	Myput	MPUT_RS01025	NC_015946	191	216213	218033	1821	-1	NA	RNase J family beta-CASP ribonuclease
85	Mymyc	MSC_0670	NC_005364	637	765856	767688	1833	1	NA	hypothetical protein
85	Myyea	MYE_RS02780	NZ_CP007520	547	656045	657874	1830	1	NA	ribonuclease J
85	Skun	SKUN_RS05055	NZ_CP010899	854	924693	926453	1761	1	NA	ribonuclease J
85	Scul	SCULI_v1c08620	CP006681	861	954379	956166	1788	1	NA	metallo-beta-lactamase family protein
85	Ssab	SSABA_v1c06680	CP006934	658	767030	768793	1764	1	NA	metallo-beta-lactamase family protein
85	Sapi	SAPIS_v1c08450	CP006682	841	1005271	1007058	1788	1	NA	metallo-beta-lactamase family protein
85	Seri	SERIO_v1c09150	CP011856	867	1001111	1002877	1767	1	NA	metallo-beta-lactamase family protein
85	Schr	SCHRY_v1c03000	CP005077	298	325558	327315	1758	-1	NA	metallo-beta-lactamase family protein
86	Amul	G319_RS0100440	NZ_AXXW01000005	78	84617	85636	1020	-1	NA	type I glyceraldehyde-3-phosphate dehydrogenase
86	Mecha	L864_RS0101435	NZ_JAEI01000013	58	58786	59799	1014	-1	NA	type I glyceraldehyde-3-phosphate dehydrogenase
86	Megra	T314_RS0100815	NZ_JNJC01000001	143	163962	164975	1014	-1	NA	type I glyceraldehyde-3-phosphate dehydrogenase
86	Mepho	T347_RS0100290	NZ_JNJI01000002	56	63685	64701	1017	-1	NA	type I glyceraldehyde-3-phosphate dehydrogenase
86	Mesei	L872_RS0101025	NZ_JAED01000010	20	26400	27413	1014	1	NA	type I glyceraldehyde-3-phosphate dehydrogenase
86	Mesyr	T346_RS0103035	NZ_JMKV01000003	53	63618	64631	1014	1	NA	type I glyceraldehyde-3-phosphate dehydrogenase
86	Myaga	MAG_RS00290	NC_009497	51	64556	65566	1011	-1	NA	type I glyceraldehyde-3-phosphate dehydrogenase
86	Mygal	MGA_RS01840	NC_004829	329	432834	433862	1029	1	NA	type I glyceraldehyde-3-phosphate dehydrogenase
86	Mygen	MG_RS01810	NC_000908	330	370950	371963	1014	-1	NA	glyceraldehyde-3-phosphate dehydrogenase
86	Myhyo	MHJ_RS00155	NC_007295	31	38473	39483	1011	1	NA	type I glyceraldehyde-3-phosphate dehydrogenase
86	Mymob	MMOB_RS01015	NC_006908	194	254079	255098	1020	1	NA	type I glyceraldehyde-3-phosphate dehydrogenase
86	Mypen	MYPE_RS04215	NC_004432	807	1095027	1096028	1002	-1	NA	type I glyceraldehyde-3-phosphate dehydrogenase
86	Eell	EELLY_v1c03590	entomo01.06.5.1	353	412603	413616	1014	-1	gap	glyceraldehyde-3-phosphate dehydrogenase
86	Efre	EFREU_v1c04300	entomo02.03.4.1	429	523931	524944	1014	1	gap	glyceraldehyde-3-phosphate dehydrogenase
86	Elum	ELUMI_v1c03410	entomo03.04.3.1	337	422780	423793	1014	1	gap	glyceraldehyde-3-phosphate dehydrogenase
86	Eluc	ELUCI_v1c04390	entomo04.09.3.1	434	512978	513991	1014	1	gap	glyceraldehyde-3-phosphate dehydrogenase
86	Emel	EMELA_v1c07820	entomo05.04.4.1	672	714216	715229	1014	-1	gap	glyceraldehyde-3-phosphate dehydrogenase
86	Esom	ESOMN_v1c01970	entomo06.04.4.1	196	221861	222874	1014	1	gap	glyceraldehyde-3-phosphate dehydrogenase
86	Mycap	MCAP_RS03180	NC_007633	584	755160	756176	1017	-1	NA	type I glyceraldehyde-3-phosphate dehydrogenase
86	Meent	MENTO_v1c06250	meso01.03.2.1	615	730027	731040	1014	-1	gap	glyceraldehyde-3-phosphate dehydrogenase
86	Melac	MLACT_v1c01650	meso02.03.9.1	162	210973	211998	1026	1	gap	glyceraldehyde-3-phosphate dehydrogenase
86	Mecor	MCORR_v1c03920	meso03.06.1.1	389	440669	441682	1014	1	gap	glyceraldehyde-3-phosphate dehydrogenase
86	Mecol	MCOLE_v1c06040	meso04.06.0.1	598	687937	688950	1014	-1	gap	glyceraldehyde-3-phosphate dehydrogenase
86	Metab	MTABA_v1c06270	meso05.06.1.1	611	718248	719261	1014	-1	gap	glyceraldehyde-3-phosphate dehydrogenase
86	Meflo	Mfl578	NC_006055	577	672923	673936	1014	-1	NA	glyceraldehyde 3-phosphate dehydrogenase
86	Mylea	MSB_RS03170	NC_014751	597	738419	739435	1017	-1	NA	type I glyceraldehyde-3-phosphate dehydrogenase
86	Myput	MPUT_RS01000	NC_015946	186	210300	211316	1017	1	NA	type I glyceraldehyde-3-phosphate dehydrogenase
86	Mymyc	MSC_0679	NC_005364	645	777382	778398	1017	-1	gap	glyceraldehyde-3-phosphate dehydrogenase
86	Myyea	MYE_RS02800	NZ_CP007520	551	661192	662208	1017	-1	NA	type I glyceraldehyde-3-phosphate dehydrogenase
86	Skun	SKUN_RS00680	NZ_CP010899	123	145955	146953	999	1	NA	type I glyceraldehyde-3-phosphate dehydrogenase
86	Scul	SCULI_v1c08720	CP006681	871	965120	966133	1014	-1	gap	glyceraldehyde-3-phosphate dehydrogenase
86	Ssab	SSABA_v1c06820	CP006934	672	783558	784574	1017	-1	gap	glyceraldehyde-3-phosphate dehydrogenase
86	Sapi	SAPIS_v1c08520	CP006682	848	1013623	1014636	1014	-1	gap	glyceraldehyde-3-phosphate dehydrogenase
86	Seri	SERIO_v1c10450	CP011856	993	1141040	1142038	999	-1	gap	glyceraldehyde-3-phosphate dehydrogenase
86	Schr	SCHRY_v1c01430	CP005077	141	163496	164494	999	1	gap	glyceraldehyde-3-phosphate dehydrogenase
87	Amul	G319_RS0100455	NZ_AXXW01000005	81	88057	88884	828	-1	NA	DNA-formamidopyrimidine glycosylase
87	Mecha	L864_RS0101450	NZ_JAEI01000013	61	62189	63016	828	-1	NA	DNA-formamidopyrimidine glycosylase
87	Megra	T314_RS0100830	NZ_JNJC01000001	146	167356	168183	828	-1	NA	DNA-formamidopyrimidine glycosylase
87	Mepho	T347_RS0100305	NZ_JNJI01000002	59	67055	67888	834	-1	NA	DNA-formamidopyrimidine glycosylase
87	Mesei	L872_RS0101010	NZ_JAED01000010	17	23080	23916	837	1	NA	DNA-formamidopyrimidine glycosylase
87	Mesyr	T346_RS0103020	NZ_JMKV01000003	50	60279	61115	837	1	NA	DNA-formamidopyrimidine glycosylase
87	Myaga	MAG_RS01645	NC_009497	282	376847	377686	840	-1	NA	DNA-formamidopyrimidine glycosylase
87	Mygal	MGA_RS01405	NC_004829	249	345634	346458	825	1	NA	DNA-formamidopyrimidine glycosylase
87	Mygen	MG_RS01560	NC_000908	288	319207	320061	855	1	NA	formamidopyrimidine-DNA glycosylase
87	Myhyo	MHJ_RS03060	NC_007295	570	746829	747656	828	1	NA	DNA-formamidopyrimidine glycosylase
87	Mymob	MMOB_RS01990	NC_006908	381	463055	463879	825	1	NA	formamidopyrimidine-DNA glycosylase
87	Mypen	MYPE_RS01040	NC_004432	198	253088	253921	834	1	NA	DNA-formamidopyrimidine glycosylase
87	Eell	EELLY_v1c03850	entomo01.06.5.1	379	439271	440098	828	-1	mutM	formamidopyrimidine-DNA glycosylase
87	Efre	EFREU_v1c04270	entomo02.03.4.1	426	520729	521562	834	1	mutM	formamidopyrimidine-DNA glycosylase
87	Elum	ELUMI_v1c03370	entomo03.04.3.1	333	415934	416761	828	1	mutM	formamidopyrimidine-DNA glycosylase
87	Eluc	ELUCI_v1c04330	entomo04.09.3.1	428	505057	505884	828	1	mutM	formamidopyrimidine-DNA glycosylase
87	Emel	EMELA_v1c07850	entomo05.04.4.1	675	717611	718438	828	-1	mutM	formamidopyrimidine-DNA glycosylase
87	Esom	ESOMN_v1c01940	entomo06.04.4.1	193	218534	219361	828	1	mutM	formamidopyrimidine-DNA glycosylase
87	Mycap	MCAP_RS03195	NC_007633	587	758556	759380	825	-1	NA	DNA-formamidopyrimidine glycosylase
87	Meent	MENTO_v1c06280	meso01.03.2.1	618	733432	734259	828	-1	mutM	formamidopyrimidine-DNA glycosylase
87	Melac	MLACT_v1c01620	meso02.03.9.1	159	207616	208452	837	1	mutM	formamidopyrimidine-DNA glycosylase
87	Mecor	MCORR_v1c03890	meso03.06.1.1	386	437695	438522	828	1	mutM	formamidopyrimidine-DNA glycosylase
87	Mecol	MCOLE_v1c06070	meso04.06.0.1	601	691350	692177	828	-1	mutM	formamidopyrimidine-DNA glycosylase
87	Metab	MTABA_v1c06300	meso05.06.1.1	614	721655	722482	828	-1	mutM	formamidopyrimidine-DNA glycosylase
87	Meflo	Mfl581	NC_006055	580	676319	677146	828	-1	NA	formamidopyrimidine-DNA glycosylase
87	Mylea	MSB_RS03185	NC_014751	600	741811	742635	825	-1	NA	DNA-formamidopyrimidine glycosylase
87	Myput	MPUT_RS00985	NC_015946	183	207059	207886	828	1	NA	DNA-formamidopyrimidine glycosylase
87	Mymyc	MSC_0682	NC_005364	648	780791	781615	825	-1	fpg	formamidopyrimidine-DNA glycosylase
87	Myyea	MYE_RS03130	NZ_CP007520	596	723942	724769	828	-1	NA	DNA-formamidopyrimidine glycosylase
87	Skun	SKUN_RS00335	NZ_CP010899	66	65785	66618	834	1	NA	DNA-formamidopyrimidine glycosylase
87	Scul	SCULI_v1c08750	CP006681	874	968571	969404	834	-1	mutM	formamidopyrimidine-DNA glycosylase
87	Ssab	SSABA_v1c06850	CP006934	675	786966	787796	831	-1	mutM	formamidopyrimidine-DNA glycosylase
87	Sapi	SAPIS_v1c08550	CP006682	851	1017041	1017871	831	-1	mutM	formamidopyrimidine-DNA glycosylase
87	Seri	SERIO_v1c12150	CP011856	1156	1341098	1341928	831	-1	mutM	formamidopyrimidine-DNA glycosylase
87	Schr	SCHRY_v1c10030	CP005077	988	1098970	1099800	831	-1	mutM	formamidopyrimidine-DNA glycosylase
88	Amul	G319_RS0100460	NZ_AXXW01000005	82	88893	91610	2718	-1	NA	DNA polymerase I
88	Mecha	L864_RS0101455	NZ_JAEI01000013	62	63033	65717	2685	-1	NA	DNA polymerase I
88	Megra	T314_RS0100835	NZ_JNJC01000001	147	168201	170888	2688	-1	NA	DNA polymerase I
88	Mepho	T347_RS0100310	NZ_JNJI01000002	60	67897	70614	2718	-1	NA	DNA polymerase I
88	Mesei	L872_RS0101005	NZ_JAED01000010	16	20351	23071	2721	1	NA	DNA polymerase I
88	Mesyr	T346_RS0103015	NZ_JMKV01000003	49	57550	60270	2721	1	NA	DNA polymerase I
88	Myaga	MAG_RS00825	NC_009497	147	190555	191472	918	-1	NA	5'-3' exonuclease
88	Mygal	MGA_RS01400	NC_004829	248	344758	345624	867	1	NA	5'-3' exonuclease
88	Mygen	MG_RS01555	NC_000908	287	318332	319207	876	1	NA	5'-3' exonuclease
88	Myhyo	MHJ_RS03075	NC_007295	573	749620	750504	885	-1	NA	5'-3' exonuclease
88	Mymob	MMOB_RS02670	NC_006908	499	606867	607754	888	1	NA	DNA polymerase I
88	Mypen	MYPE_RS01035	NC_004432	197	252208	253086	879	1	NA	DNA polymerase I
88	Eell	EELLY_v1c03860	entomo01.06.5.1	380	440107	442791	2685	-1	polA	DNA polymerase I
88	Efre	EFREU_v1c04260	entomo02.03.4.1	425	517936	520665	2730	1	polA	DNA polymerase I
88	Elum	ELUMI_v1c03360	entomo03.04.3.1	332	413208	415925	2718	1	polA	DNA polymerase I
88	Eluc	ELUCI_v1c04320	entomo04.09.3.1	427	502335	505049	2715	1	polA	DNA polymerase I
88	Emel	EMELA_v1c07860	entomo05.04.4.1	676	718454	721141	2688	-1	polA	DNA polymerase I
88	Esom	ESOMN_v1c01930	entomo06.04.4.1	192	215801	218521	2721	1	polA	DNA polymerase I
88	Mycap	MCAP_RS03200	NC_007633	588	759391	762126	2736	-1	NA	DNA polymerase I
88	Meent	MENTO_v1c06290	meso01.03.2.1	619	734274	736961	2688	-1	polA	DNA polymerase I
88	Melac	MLACT_v1c01610	meso02.03.9.1	158	204865	207588	2724	1	polA	DNA polymerase I
88	Mecor	MCORR_v1c03880	meso03.06.1.1	385	435002	437686	2685	1	polA	DNA polymerase I
88	Mecol	MCOLE_v1c06080	meso04.06.0.1	602	692192	694879	2688	-1	polA	DNA polymerase I
88	Metab	MTABA_v1c06310	meso05.06.1.1	615	722499	725186	2688	-1	polA	DNA polymerase I
88	Meflo	Mfl582	NC_006055	581	677164	679851	2688	-1	NA	DNA polymerase I
88	Mylea	MSB_RS03190	NC_014751	601	742646	745381	2736	-1	NA	DNA polymerase I
88	Myput	MPUT_RS00980	NC_015946	182	204320	207049	2730	1	NA	DNA polymerase I
88	Mymyc	MSC_0683	NC_005364	649	781626	784361	2736	-1	polA	DNA polymerase I
88	Myyea	MYE_RS03135	NZ_CP007520	597	724778	727507	2730	-1	NA	DNA polymerase I
88	Skun	SKUN_RS00330	NZ_CP010899	65	63070	65679	2610	1	NA	DNA polymerase I
88	Scul	SCULI_v1c08760	CP006681	875	969421	972123	2703	-1	polA2	DNA polymerase I
88	Ssab	SSABA_v1c06860	CP006934	676	787807	790515	2709	-1	polA2	DNA polymerase I
88	Sapi	SAPIS_v1c08560	CP006682	852	1017884	1020574	2691	-1	polA2	DNA polymerase I
88	Seri	SERIO_v1c12180	CP011856	1159	1344162	1346771	2610	-1	polA	DNA polymerase I
88	Schr	SCHRY_v1c10040	CP005077	989	1099844	1102447	2604	-1	polA	DNA polymerase I
89	Amul	G319_RS0100465	NZ_AXXW01000005	83	91624	94554	2931	-1	NA	hypothetical protein
89	Mecha	L864_RS0101460	NZ_JAEI01000013	63	65732	68686	2955	-1	NA	hypothetical protein
89	Megra	T314_RS0100840	NZ_JNJC01000001	148	170905	173883	2979	-1	NA	hypothetical protein
89	Mepho	T347_RS0100315	NZ_JNJI01000002	61	70627	73581	2955	-1	NA	hypothetical protein
89	Mesei	L872_RS0101000	NZ_JAED01000010	15	17378	20341	2964	1	NA	hypothetical protein
89	Mesyr	T346_RS0103010	NZ_JMKV01000003	48	54577	57540	2964	1	NA	hypothetical protein
89	Myaga	MAG_RS00830	NC_009497	148	191474	194407	2934	-1	dnaE	DNA polymerase III subunit alpha
89	Mygal	MGA_RS01395	NC_004829	247	341670	344741	3072	1	NA	DNA polymerase III subunit alpha
89	Mygen	MG_RS01550	NC_000908	286	315701	318325	2625	1	NA	DNA polymerase III subunit alpha
89	Myhyo	MHJ_RS03080	NC_007295	574	750507	753452	2946	-1	NA	DNA polymerase III subunit alpha
89	Mymob	MMOB_RS02665	NC_006908	498	603917	606865	2949	1	NA	DNA polymerase III subunit alpha
89	Mypen	MYPE_RS01030	NC_004432	196	249228	252200	2973	1	NA	DNA polymerase III subunit alpha
89	Eell	EELLY_v1c03870	entomo01.06.5.1	381	442806	445766	2961	-1	dnaE	DNA polymerase III subunit alpha
89	Efre	EFREU_v1c04250	entomo02.03.4.1	424	514972	517914	2943	1	dnaE	DNA polymerase III subunit alpha
89	Elum	ELUMI_v1c03340	entomo03.04.3.1	330	409552	412485	2934	1	dnaE	DNA polymerase III subunit alpha
89	Eluc	ELUCI_v1c04300	entomo04.09.3.1	425	498679	501612	2934	1	dnaE	DNA polymerase III subunit alpha
89	Emel	EMELA_v1c07870	entomo05.04.4.1	677	721160	724111	2952	-1	dnaE	DNA polymerase III subunit alpha
89	Esom	ESOMN_v1c01920	entomo06.04.4.1	191	212578	215538	2961	1	dnaE	DNA polymerase III subunit alpha
89	Mycap	MCAP_RS03205	NC_007633	589	762135	765095	2961	-1	NA	DNA polymerase III subunit alpha
89	Meent	MENTO_v1c06300	meso01.03.2.1	620	736977	739955	2979	-1	dnaE	DNA polymerase III subunit alpha
89	Melac	MLACT_v1c01600	meso02.03.9.1	157	201824	204841	3018	1	dnaE	DNA polymerase III subunit alpha
89	Mecor	MCORR_v1c03870	meso03.06.1.1	384	432027	434987	2961	1	dnaE	DNA polymerase III subunit alpha
89	Mecol	MCOLE_v1c06090	meso04.06.0.1	603	694895	697873	2979	-1	dnaE	DNA polymerase III subunit alpha
89	Metab	MTABA_v1c06320	meso05.06.1.1	616	725203	728181	2979	-1	dnaE	DNA polymerase III subunit alpha
89	Meflo	Mfl583	NC_006055	582	679868	682846	2979	-1	NA	DNA polymerase III subunit alpha
89	Mylea	MSB_RS03195	NC_014751	602	745390	748353	2964	-1	NA	DNA polymerase III subunit alpha
89	Myput	MPUT_RS00975	NC_015946	181	201328	204309	2982	1	NA	DNA polymerase III subunit alpha
89	Mymyc	MSC_0684	NC_005364	650	784370	787333	2964	-1	dnaE	DNA polymerase III subunit alpha
89	Myyea	MYE_RS03140	NZ_CP007520	598	727518	730499	2982	-1	NA	DNA polymerase III subunit alpha
89	Skun	SKUN_RS01885	NZ_CP010899	322	347688	350729	3042	1	NA	DNA polymerase III subunit alpha
89	Scul	SCULI_v1c08770	CP006681	876	972184	975171	2988	-1	dnaE	DNA polymerase III subunit alpha
89	Ssab	SSABA_v1c06870	CP006934	677	790586	793612	3027	-1	dnaE	DNA polymerase III subunit alpha
89	Sapi	SAPIS_v1c08570	CP006682	853	1020639	1023632	2994	-1	dnaE	DNA polymerase III subunit alpha
89	Seri	SERIO_v1c09860	CP011856	936	1076529	1079573	3045	-1	dnaE	DNA polymerase III subunit alpha
89	Schr	SCHRY_v1c07600	CP005077	749	833080	836127	3048	-1	dnaE	DNA polymerase III subunit alpha
90	Amul	G319_RS0100480	NZ_AXXW01000005	86	97873	98499	627	1	NA	30S ribosomal protein S4
90	Mecha	L864_RS0101475	NZ_JAEI01000013	66	71945	72571	627	1	NA	30S ribosomal protein S4
90	Megra	T314_RS0100855	NZ_JNJC01000001	151	177145	177771	627	1	NA	30S ribosomal protein S4
90	Mepho	T347_RS0100330	NZ_JNJI01000002	64	76854	77477	624	1	NA	30S ribosomal protein S4
90	Mesei	L872_RS0100985	NZ_JAED01000010	12	13373	13996	624	-1	NA	30S ribosomal protein S4
90	Mesyr	T346_RS0102995	NZ_JMKV01000003	45	50591	51214	624	-1	NA	30S ribosomal protein S4
90	Myaga	MAG_RS02870	NC_009497	494	643282	643878	597	-1	NA	30S ribosomal protein S4
90	Mygal	MGA_RS03035	NC_004829	555	743866	744489	624	-1	NA	30S ribosomal protein S4
90	Mygen	MG_RS01860	NC_000908	340	387276	387893	618	-1	NA	30S ribosomal protein S4
90	Myhyo	MHJ_RS03050	NC_007295	568	745664	746281	618	1	NA	30S ribosomal protein S4
90	Mymob	MMOB_RS00370	NC_006908	71	90487	91086	600	-1	NA	30S ribosomal protein S4
90	Mypen	MYPE_RS03905	NC_004432	746	991633	992241	609	-1	NA	30S ribosomal protein S4
90	Eell	EELLY_v1c03900	entomo01.06.5.1	384	449079	449705	627	1	rpsD	30S ribosomal protein S4
90	Efre	EFREU_v1c04210	entomo02.03.4.1	420	510345	510962	618	-1	rpsD	30S ribosomal protein S4
90	Elum	ELUMI_v1c03310	entomo03.04.3.1	327	405587	406204	618	-1	rpsD	30S ribosomal protein S4
90	Eluc	ELUCI_v1c04270	entomo04.09.3.1	422	494627	495244	618	-1	rpsD	30S ribosomal protein S4
90	Emel	EMELA_v1c07900	entomo05.04.4.1	680	727371	727997	627	1	rpsD	30S ribosomal protein S4
90	Esom	ESOMN_v1c01890	entomo06.04.4.1	188	208769	209386	618	-1	rpsD	30S ribosomal protein S4
90	Mycap	MCAP_RS01200	NC_007633	222	285801	286427	627	-1	NA	30S ribosomal protein S4
90	Meent	MENTO_v1c06330	meso01.03.2.1	623	743226	743852	627	1	rpsD	30S ribosomal protein S4
90	Melac	MLACT_v1c01560	meso02.03.9.1	153	196871	197491	621	-1	rpsD	30S ribosomal protein S4
90	Mecor	MCORR_v1c03840	meso03.06.1.1	381	428087	428713	627	-1	rpsD	30S ribosomal protein S4
90	Mecol	MCOLE_v1c06120	meso04.06.0.1	606	701143	701769	627	1	rpsD	30S ribosomal protein S4
90	Metab	MTABA_v1c06350	meso05.06.1.1	619	731445	732071	627	1	rpsD	30S ribosomal protein S4
90	Meflo	Mfl586	NC_006055	585	686108	686734	627	1	rpsD	30S ribosomal protein S4
90	Mylea	MSB_RS01390	NC_014751	264	333968	334594	627	-1	NA	30S ribosomal protein S4
90	Myput	MPUT_RS00960	NC_015946	178	197408	198031	624	-1	NA	30S ribosomal protein S4
90	Mymyc	MSC_0278	NC_005364	266	316961	317587	627	-1	rpsD	30S ribosomal protein S4
90	Myyea	MYE_RS03215	NZ_CP007520	613	751409	752035	627	1	NA	30S ribosomal protein S4
90	Skun	SKUN_RS01865	NZ_CP010899	318	343585	344199	615	-1	NA	30S ribosomal protein S4
90	Scul	SCULI_v1c08820	CP006681	881	979352	979969	618	1	rpsD	30S ribosomal protein S4
90	Ssab	SSABA_v1c06910	CP006934	681	797219	797836	618	1	rpsD	30S ribosomal protein S4
90	Sapi	SAPIS_v1c08620	CP006682	858	1027656	1028273	618	1	rpsD	30S ribosomal protein S4
90	Seri	SERIO_v1c09900	CP011856	940	1083173	1083787	615	1	rpsD	30S ribosomal protein S4
90	Schr	SCHRY_v1c07640	CP005077	753	839746	840360	615	1	rpsD	30S ribosomal protein S4
91	Amul	G319_RS0100485	NZ_AXXW01000005	87	98835	100082	1248	-1	NA	tyrosine--tRNA ligase
91	Mecha	L864_RS0101485	NZ_JAEI01000013	68	72831	74072	1242	-1	NA	tyrosine--tRNA ligase
91	Megra	T314_RS0100860	NZ_JNJC01000001	152	178022	179263	1242	-1	NA	tyrosine--tRNA ligase
91	Mepho	T347_RS0100340	NZ_JNJI01000002	65	77706	78947	1242	-1	NA	tyrosine--tRNA ligase
91	Mesei	L872_RS0100980	NZ_JAED01000010	11	11770	13011	1242	1	NA	tyrosine--tRNA ligase
91	Mesyr	T346_RS0102990	NZ_JMKV01000003	44	49022	50263	1242	1	NA	tyrosine--tRNA ligase
91	Myaga	MAG_RS03735	NC_009497	648	847635	848870	1236	-1	NA	tyrosine--tRNA ligase
91	Mygal	MGA_RS01710	NC_004829	307	410541	411788	1248	-1	NA	tyrosine--tRNA ligase
91	Mygen	MG_RS02680	NC_000908	489	557759	558949	1191	1	NA	tyrosine--tRNA ligase
91	Myhyo	MHJ_RS00305	NC_007295	61	69913	71157	1245	1	NA	tyrosine--tRNA ligase
91	Mymob	MMOB_RS02970	NC_006908	557	682255	683502	1248	1	NA	tyrosine--tRNA ligase
91	Mypen	MYPE_RS04110	NC_004432	786	1072817	1074052	1236	-1	NA	tyrosine--tRNA ligase
91	Eell	EELLY_v1c03910	entomo01.06.5.1	385	449924	451165	1242	-1	tyrS	tyrosyl-tRNA synthetase
91	Efre	EFREU_v1c04180	entomo02.03.4.1	417	505276	506526	1251	1	tyrS	tyrosyl-tRNA synthetase
91	Elum	ELUMI_v1c03300	entomo03.04.3.1	326	403964	405211	1248	1	tyrS	tyrosyl-tRNA synthetase
91	Eluc	ELUCI_v1c04260	entomo04.09.3.1	421	493066	494322	1257	1	tyrS	tyrosyl-tRNA synthetase
91	Emel	EMELA_v1c07910	entomo05.04.4.1	681	728252	729493	1242	-1	tyrS	tyrosyl-tRNA synthetase
91	Esom	ESOMN_v1c01880	entomo06.04.4.1	187	207208	208449	1242	1	tyrS	tyrosyl-tRNA synthetase
91	Mycap	MCAP_RS03215	NC_007633	591	768010	769254	1245	-1	NA	tyrosine--tRNA ligase
91	Meent	MENTO_v1c06340	meso01.03.2.1	624	744104	745345	1242	-1	tyrS	tyrosyl-tRNA synthetase
91	Melac	MLACT_v1c01550	meso02.03.9.1	152	195530	196777	1248	1	tyrS	tyrosyl-tRNA synthetase
91	Mecor	MCORR_v1c03830	meso03.06.1.1	380	426628	427869	1242	1	tyrS	tyrosyl-tRNA synthetase
91	Mecol	MCOLE_v1c06130	meso04.06.0.1	607	702023	703264	1242	-1	tyrS	tyrosyl-tRNA synthetase
91	Metab	MTABA_v1c06360	meso05.06.1.1	620	732329	733570	1242	-1	tyrS	tyrosyl-tRNA synthetase
91	Meflo	Mfl587	NC_006055	586	686985	688226	1242	-1	NA	tyrosyl-tRNA synthetase
91	Mylea	MSB_RS03200	NC_014751	603	748549	749793	1245	-1	NA	tyrosine--tRNA ligase
91	Myput	MPUT_RS00955	NC_015946	177	195848	197095	1248	1	NA	tyrosine--tRNA ligase
91	Mymyc	MSC_0686	NC_005364	652	789488	790732	1245	-1	tyrS	tyrosine-tRNA ligase
91	Myyea	MYE_RS03225	NZ_CP007520	615	753932	755179	1248	-1	NA	tyrosine--tRNA ligase
91	Skun	SKUN_RS06555	NZ_CP010899	1102	1214354	1215616	1263	-1	NA	tyrosine--tRNA ligase
91	Scul	SCULI_v1c08890	CP006681	888	986943	988187	1245	-1	tyrS	tyrosyl-tRNA synthetase
91	Ssab	SSABA_v1c06930	CP006934	683	798660	799901	1242	-1	tyrS	tyrosyl-tRNA synthetase
91	Sapi	SAPIS_v1c08670	CP006682	863	1031448	1032692	1245	-1	tyrS	tyrosyl-tRNA synthetase
91	Seri	SERIO_v1c10890	CP011856	1034	1190885	1192123	1239	-1	tyrS	tyrosyl-tRNA synthetase
91	Schr	SCHRY_v1c08640	CP005077	850	949412	950653	1242	-1	tyrS	tyrosyl-tRNA synthetase
93	Amul	G319_RS0101710	NZ_AXXW01000006	67	75173	78931	3759	-1	NA	DNA-directed RNA polymerase subunit beta'
93	Mecha	L864_RS0101550	NZ_JAEI01000013	79	82290	86054	3765	-1	NA	DNA-directed RNA polymerase subunit beta'
93	Megra	T314_RS0100920	NZ_JNJC01000001	162	186334	190098	3765	-1	NA	DNA-directed RNA polymerase subunit beta'
93	Mepho	T347_RS0101255	NZ_JNJI01000002	243	273859	277743	3885	1	NA	DNA-directed RNA polymerase subunit beta'
[truncated: 3,636 more rows]

## Sheet: I-
Cluster	Genome	Locus	Contig	Order	Start	End	Size	Strand	Gene	Product
595	Mepho	T347_RS0101735	NZ_JNJI01000003	3	1918	2700	783	1	NA	hypothetical protein
595	Mepho	T347_RS0103110	NZ_JNJI01000005	67	75226	76008	783	1	NA	hypothetical protein
595	Myhyo	MHJ_RS02940	NC_007295	546	719146	719925	780	1	NA	hypothetical protein
595	Efre	EFREU_v1c00740	entomo02.03.4.1	74	97138	97935	798	1	NA	RpiR family transcriptional regulator
595	Efre	EFREU_v1c02650	entomo02.03.4.1	264	309091	309876	786	1	NA	RpiR family transcriptional regulator
595	Efre	EFREU_v1c02690	entomo02.03.4.1	268	313828	314631	804	1	NA	RpiR family transcriptional regulator
595	Mylea	MSB_RS01255	NC_014751	237	303967	304800	834	-1	NA	GntR family transcriptional regulator
595	Mymyc	MSC_0251	NC_005364	239	287169	288005	837	-1	gntR	GntR family transcriptional regulator
595	Scul	SCULI_v1c06690	CP006681	669	746810	747640	831	-1	NA	RpiR family transcriptional regulator
595	Ssab	SSABA_v1c03990	CP006934	396	448075	448887	813	1	NA	RpiR family transcriptional regulator
595	Ssab	SSABA_v1c08850	CP006934	872	1007285	1008067	783	-1	NA	RpiR family transcriptional regulator
595	Seri	SERIO_v1c03740	CP011856	348	380657	381493	837	1	NA	GntR family transcriptional regulator
595	Seri	SERIO_v1c05220	CP011856	488	557664	558464	801	1	NA	GntR family transcriptional regulator
595	Schr	SCHRY_v1c07150	CP005077	704	789647	790483	837	-1	ybbH	GntR family transcriptional regulator
613	Amul	G319_RS0102115	NZ_AXXW01000006	146	165157	165765	609	1	NA	hypothetical protein
613	Mygal	MGA_RS02365	NC_004829	431	574500	575174	675	-1	NA	membrane protein
613	Myhyo	MHJ_RS01760	NC_007295	325	393711	394358	648	1	NA	hypothetical protein
613	Mymob	MMOB_RS03120	NC_006908	587	711050	711697	648	1	NA	hypothetical protein
613	Mypen	MYPE_RS04150	NC_004432	794	1080743	1081447	705	-1	NA	hypothetical protein
613	Melac	MLACT_v1c00080	meso02.03.9.1	8	9656	10267	612	1	NA	LemA family protein
613	Skun	SKUN_RS07425	NZ_CP010899	1248	1366357	1366971	615	-1	NA	LemA family protein
613	Scul	SCULI_v1c07100	CP006681	710	788595	789203	609	-1	NA	LemA family protein
613	Ssab	SSABA_v1c08430	CP006934	830	948600	949214	615	-1	NA	LemA family protein
613	Ssab	SSABA_v1c08570	CP006934	844	971735	972349	615	-1	NA	LemA family protein
613	Sapi	SAPIS_v1c05140	CP006682	510	618692	619303	612	1	NA	LemA family protein
613	Seri	SERIO_v1c00870	CP011856	81	94695	95306	612	1	NA	LemA family protein
613	Schr	SCHRY_v1c00590	CP005077	59	76055	76663	609	1	NA	LemA family protein
620	Skun	SKUN_RS00295	NZ_CP010899	58	56350	57393	1044	-1	NA	rod shape-determining protein
620	Skun	SKUN_RS05990	NZ_CP010899	1010	1098542	1099582	1041	-1	NA	rod shape-determining protein
620	Scul	SCULI_v1c00470	CP006681	47	42462	43490	1029	1	mreB1	cell shape determining protein MreB
620	Scul	SCULI_v1c03160	CP006681	316	347866	348891	1026	1	mreB2	cell shape determining protein MreB
620	Scul	SCULI_v1c10630	CP006681	1062	1165294	1166325	1032	1	mreB5	cell shape determining protein MreB
620	Ssab	SSABA_v1c09050	CP006934	892	1036157	1037203	1047	-1	mreB4	cell shape determining protein MreB
620	Sapi	SAPIS_v1c02980	CP006682	295	343254	344279	1026	1	mreB1	cell shape determining protein MreB
620	Sapi	SAPIS_v1c02990	CP006682	296	344652	345677	1026	1	mreB2	cell shape determining protein MreB
620	Sapi	SAPIS_v1c09930	CP006682	989	1152935	1153972	1038	1	mreB5	cell shape determining protein MreB
620	Seri	SERIO_v1c04760	CP011856	447	496908	497948	1041	1	mreB1	cell shape-determining protein MreB
620	Seri	SERIO_v1c12280	CP011856	1169	1354415	1355524	1110	1	mreB4	cell shape determining protein MreB
620	Schr	SCHRY_v1c03790	CP005077	375	413703	414743	1041	1	mreB1	cell shape determining protein MreB
620	Schr	SCHRY_v1c10130	CP005077	998	1109380	1110429	1050	1	mreB4	cell shape determining protein MreB
632	Mygal	MGA_RS02295	NC_004829	417	557965	559962	1998	-1	NA	bacitracin ABC transporter
632	Mygen	MG_RS02375	NC_000908	429	491534	493516	1983	-1	NA	ABC transporter ATP-binding protein
632	Myhyo	MHJ_RS00865	NC_007295	156	189921	191960	2040	-1	NA	ABC transporter permease
632	Mymob	MMOB_RS01870	NC_006908	357	441167	443185	2019	-1	NA	hypothetical protein
632	Mypen	MYPE_RS03865	NC_004432	738	980991	983018	2028	-1	NA	hypothetical protein
632	Esom	ESOMN_v1c04110	entomo06.04.4.1	407	497945	499855	1911	-1	NA	ABC transporter ATP-binding protein/permease
632	Melac	MLACT_v1c03790	meso02.03.9.1	375	458274	460091	1818	-1	NA	ABC transporter ATP-binding protein/permease
632	Scul	SCULI_v1c07400	CP006681	740	816441	818462	2022	-1	NA	bacteriocin ABC transporter
632	Ssab	SSABA_v1c03120	CP006934	312	345026	347041	2016	1	NA	bacteriocin ABC transporter
632	Sapi	SAPIS_v1c07050	CP006682	701	832753	834774	2022	-1	NA	bacteriocin ABC transporter
632	Seri	SERIO_v1c08110	CP011856	765	879518	881578	2061	-1	NA	bacteriocin ABC transporter
632	Schr	SCHRY_v1c06040	CP005077	595	662311	664368	2058	-1	NA	bacteriocin ABC transporter
634	Myaga	MAG_RS00915	NC_009497	162	217579	218295	717	1	NA	ribonuclease HII
634	Mygal	MGA_RS02045	NC_004829	369	504718	505164	447	-1	NA	ribonuclease HIII
634	Mygal	MGA_RS02350	NC_004829	428	570035	571030	996	1	NA	ribonuclease HIII
634	Mygen	MG_RS01125	NC_000908	217	236593	237300	708	-1	NA	ribonuclease HIII
634	Myhyo	MHJ_RS03145	NC_007295	587	768391	769137	747	1	NA	ribonuclease HII
634	Mymob	MMOB_RS00660	NC_006908	128	179287	179970	684	1	NA	ribonuclease HII
634	Skun	SKUN_RS03130	NZ_CP010899	524	569187	570086	900	-1	NA	ribonuclease HIII
634	Scul	SCULI_v1c07620	CP006681	762	842588	843526	939	1	rnhC	ribonuclease HIII
634	Ssab	SSABA_v1c05900	CP006934	582	672135	672797	663	1	rnhC	ribonuclease HIII
634	Sapi	SAPIS_v1c07270	CP006682	723	861871	862776	906	1	rnhC	ribonuclease HIII
634	Seri	SERIO_v1c07460	CP011856	700	812354	813241	888	1	rnhC	ribonuclease HIII
634	Schr	SCHRY_v1c06430	CP005077	632	706269	707153	885	1	rnhC	ribonuclease HIII
698	Mypen	MYPE_RS04495	NC_004432	860	1173952	1176111	2160	-1	NA	hypothetical protein
698	Eell	EELLY_v1c01900	entomo01.06.5.1	184	228634	230550	1917	1	copA	copper transporting ATPase
698	Melac	MLACT_v1c04910	meso02.03.9.1	487	600779	603166	2388	-1	copA	copper transporting ATPase
698	Mecor	MCORR_v1c05880	meso03.06.1.2	106	129284	131200	1917	1	copA	copper transporting ATPase
698	Ssab	SSABA_v1c05460	CP006934	538	626312	628501	2190	-1	copA	copper transporting ATPase
698	Sapi	SAPIS_v1c02530	CP006682	250	297401	299563	2163	1	copA	copper transporting ATPase
698	Seri	SERIO_v1c10080	CP011856	956	1100025	1102400	2376	-1	ctpV	cation-transporting ATPase V
698	Seri	SERIO_v1c11400	CP011856	1085	1246123	1248096	1974	-1	copA	copper transporter ATPase
698	Schr	SCHRY_v1c05050	CP005077	496	556602	558542	1941	-1	copA	copper transporter ATPase
715	Efre	EFREU_v1c02150	entomo02.03.4.1	215	254899	255909	1011	-1	NA	hypothetical protein
715	Esom	ESOMN_v1c02340	entomo06.04.4.1	232	259875	260840	966	1	NA	hypothetical protein
715	Melac	MLACT_v1c02000	meso02.03.9.1	197	248531	249520	990	1	NA	hypothetical protein
715	Skun	SKUN_RS07195	NZ_CP010899	1208	1324401	1325339	939	-1	NA	hypothetical protein
715	Scul	SCULI_v1c08200	CP006681	819	909138	910088	951	-1	NA	hypothetical protein
715	Ssab	SSABA_v1c06430	CP006934	633	740414	741406	993	-1	NA	hypothetical protein
715	Sapi	SAPIS_v1c08010	CP006682	797	953046	954020	975	-1	NA	hypothetical protein
715	Seri	SERIO_v1c01440	CP011856	131	147575	148513	939	1	NA	hypothetical protein
715	Schr	SCHRY_v1c01030	CP005077	103	119291	120238	948	1	NA	hypothetical protein
722	Amul	G319_RS0100140	NZ_AXXW01000005	22	20805	21965	1161	1	NA	hypothetical protein
722	Mymob	MMOB_RS03210	NC_006908	604	726554	727636	1083	-1	NA	pantothenate metabolism flavoprotein
722	Eluc	ELUCI_v1c07230	entomo04.09.3.4	77	93288	94487	1200	1	dfp	pantothenate metabolism flavoprotein
722	Esom	ESOMN_v1c05540	entomo06.04.4.1	550	650368	651543	1176	1	dfp	pantothenate metabolism flavoprotein
722	Scul	SCULI_v1c05260	CP006681	526	588470	589636	1167	-1	dfp	pantothenate metabolism flavoprotein
722	Ssab	SSABA_v1c05210	CP006934	516	590777	591946	1170	1	dfp	pantothenate metabolism flavoprotein
722	Sapi	SAPIS_v1c05510	CP006682	547	665375	666559	1185	-1	dfp	pantothenate metabolism flavoprotein
722	Seri	SERIO_v1c07950	CP011856	749	866205	867368	1164	-1	dfp	pantothenate metabolism flavoprotein
722	Schr	SCHRY_v1c05920	CP005077	583	651805	652956	1152	-1	dfp	pantothenate metabolism flavoprotein
735	Myaga	MAG_RS03450	NC_009497	599	795323	795946	624	1	NA	hypothetical protein
735	Mymob	MMOB_RS02720	NC_006908	509	621475	622077	603	1	NA	RNase G /E associated domain-containing protein
735	Mypen	MYPE_RS04645	NC_004432	890	1211705	1212268	564	-1	NA	hypothetical protein
735	Skun	SKUN_RS07320	NZ_CP010899	1229	1348436	1348978	543	-1	NA	hypothetical protein
735	Scul	SCULI_v1c02110	CP006681	211	242785	243315	531	1	NA	uncharacterized protein associated with RNAses G and E
735	Ssab	SSABA_v1c01370	CP006934	137	158889	159467	579	1	NA	uncharacterized protein associated with RNAses G and E
735	Sapi	SAPIS_v1c01600	CP006682	157	194469	195002	534	1	NA	uncharacterized protein associated with RNAses G and E
735	Seri	SERIO_v1c00980	CP011856	92	107144	107680	537	1	NA	uncharacterized protein associated with RNAses G and E
735	Schr	SCHRY_v1c00710	CP005077	71	90886	91428	543	1	NA	uncharacterized protein associated with RNAses G and E
738	Mygal	MGA_RS00005	NC_004829	1	1893	2681	789	1	NA	chromosome partitioning protein ParA
738	Mygen	MG_RS02770	NC_000908	507	579224	580033	810	-1	NA	chromosome partitioning protein ParA
738	Mypen	MYPE_RS00040	NC_004432	7	12011	12838	828	1	NA	Soj protein
738	Skun	SKUN_RS00815	NZ_CP010899	147	168757	169527	771	1	NA	sporulation initiation inhibitor Soj
738	Scul	SCULI_v1c10440	CP006681	1043	1145794	1146564	771	-1	parA	chromosome partitioning protein ParA
738	Ssab	SSABA_v1c08300	CP006934	817	932832	933602	771	-1	parA	chromosome partitioning protein ParA
738	Sapi	SAPIS_v1c09750	CP006682	971	1133613	1134386	774	-1	parA	chromosome partitioning protein ParA
738	Seri	SERIO_v1c02250	CP011856	205	239570	240340	771	1	parA	chromosome partitioning protein ParA
738	Schr	SCHRY_v1c01570	CP005077	155	176697	177467	771	1	parA	chromosome partitioning protein ParA
740	Skun	SKUN_RS00290	NZ_CP010899	57	55236	56294	1059	-1	NA	rod shape-determining protein
740	Scul	SCULI_v1c10640	CP006681	1063	1166377	1167429	1053	1	mreB6	cell shape determining protein MreB
740	Scul	SCULI_v1c10660	CP006681	1065	1169343	1170401	1059	1	mreB7	cell shape determining protein MreB
740	Ssab	SSABA_v1c09000	CP006934	887	1030545	1031597	1053	-1	mreB1	cell shape determining protein MreB
740	Ssab	SSABA_v1c09030	CP006934	890	1033949	1034980	1032	-1	mreB2	cell shape determining protein MreB
740	Ssab	SSABA_v1c09040	CP006934	891	1035067	1036110	1044	-1	mreB3	cell shape determining protein MreB
740	Sapi	SAPIS_v1c09950	CP006682	991	1154648	1155706	1059	1	mreB6	cell shape determining protein MreB
740	Seri	SERIO_v1c12290	CP011856	1170	1355619	1356671	1053	1	mreB5	cell shape determining protein MreB
740	Schr	SCHRY_v1c10140	CP005077	999	1110513	1111571	1059	1	mreB5	cell shape determining protein MreB
754	Efre	EFREU_v1c05900	entomo02.03.4.1	583	703869	704678	810	-1	NA	short-chain dehydrogenase/reductase SDR
754	Skun	SKUN_RS04075	NZ_CP010899	688	731279	732082	804	-1	NA	short-chain dehydrogenase
754	Scul	SCULI_v1c08850	CP006681	884	983824	984627	804	-1	NA	short-chain dehydrogenase/reductase SDR
754	Ssab	SSABA_v1c06790	CP006934	669	780418	781227	810	1	NA	short-chain dehydrogenase/reductase SDR
754	Sapi	SAPIS_v1c08630	CP006682	859	1028369	1029172	804	-1	NA	short-chain dehydrogenase/reductase SDR
754	Seri	SERIO_v1c01650	CP011856	150	171973	172743	771	1	NA	short-chain dehydrogenase/reductase SDR
754	Seri	SERIO_v1c09470	CP011856	897	1039547	1040350	804	1	NA	short-chain dehydrogenase/reductase SDR
754	Schr	SCHRY_v1c04640	CP005077	458	517929	518735	807	1	NA	short-chain dehydrogenase/reductase SDR
758	Elum	ELUMI_v1c08350	entomo03.04.3.1	827	967435	971793	4359	-1	NA	hypothetical protein
758	Eluc	ELUCI_v1c08410	entomo04.09.3.5	15	13186	17541	4356	-1	NA	hypothetical protein
758	Skun	SKUN_RS02130	NZ_CP010899	365	397318	401682	4365	1	NA	hypothetical protein
758	Scul	SCULI_v1c02200	CP006681	220	251858	256369	4512	1	NA	hypothetical protein
758	Sapi	SAPIS_v1c06420	CP006682	638	758452	762888	4437	-1	NA	hypothetical protein
758	Seri	SERIO_v1c02110	CP011856	191	221632	226116	4485	1	NA	efflux ABC transporter, permease protein
758	Seri	SERIO_v1c12010	CP011856	1142	1315485	1319750	4266	-1	NA	efflux ABC transporter, permease protein
758	Schr	SCHRY_v1c09850	CP005077	970	1072154	1076509	4356	-1	NA	efflux ABC transporter, permease protein
762	Mepho	T347_RS0101870	NZ_JNJI01000003	29	36219	36533	315	1	NA	hypothetical protein
762	Mesei	L872_RS0100485	NZ_JAED01000008	9	8067	8378	312	1	NA	hypothetical protein
762	Esom	ESOMN_v1c05330	entomo06.04.4.1	529	628616	628930	315	-1	celC	PTS system cellobiose-specific IIA component
762	Scul	SCULI_v1c02470	CP006681	247	282637	282957	321	-1	celC1	PTS system cellobiose-specific IIA component
762	Ssab	SSABA_v1c08060	CP006934	793	905182	905502	321	-1	celC1	PTS system cellobiose-specific IIA component
762	Sapi	SAPIS_v1c07920	CP006682	788	943891	944208	318	-1	celC	PTS system cellobiose-specific IIA component
762	Seri	SERIO_v1c01100	CP011856	101	116443	116775	333	1	celC	PTS system cellobiose-specific IIA component
762	Schr	SCHRY_v1c00810	CP005077	81	100171	100503	333	1	celC	PTS system lactose/cellobiose-specific IIA component
781	Mecor	MCORR_v1c01260	meso03.06.1.1	126	152417	153670	1254	-1	NA	hypothetical protein
781	Metab	MTABA_v1c03450	meso05.06.1.1	340	392588	395353	2766	1	NA	hypothetical protein
781	Ssab	SSABA_v1c01640	CP006934	164	192200	194965	2766	1	NA	hypothetical protein
781	Ssab	SSABA_v1c03610	CP006934	358	404396	407161	2766	1	NA	hypothetical protein
781	Sapi	SAPIS_v1c05250	CP006682	521	632723	634561	1839	1	NA	hypothetical protein
781	Seri	SERIO_v1c08410	CP011856	793	911415	914231	2817	-1	NA	hypothetical protein
781	Seri	SERIO_v1c08440	CP011856	796	915463	916242	780	-1	NA	hypothetical protein
781	Schr	SCHRY_v1c08520	CP005077	840	936396	939194	2799	-1	NA	hypothetical protein
782	Mygal	MGA_RS00120	NC_004829	24	31422	31889	468	1	NA	2-C-methyl-D-erythritol 2,4-cyclodiphosphate synthase
782	Mypen	MYPE_RS05250	NC_004432	1007	1341227	1341685	459	-1	NA	hypothetical protein
782	Skun	SKUN_RS00830	NZ_CP010899	150	171548	172006	459	1	NA	2-C-methyl-D-erythritol 2,4-cyclodiphosphate synthase
782	Scul	SCULI_v1c10400	CP006681	1039	1143096	1143563	468	-1	ispF	2-C-methyl-D-erythritol 2,4-cyclodiphosphate synthase
782	Ssab	SSABA_v1c08260	CP006934	813	930148	930612	465	-1	ispF	2-C-methyl-D-erythritol 2,4-cyclodiphosphate synthase
782	Sapi	SAPIS_v1c09710	CP006682	967	1130896	1131378	483	-1	ispF	2-C-methyl-D-erythritol 2,4-cyclodiphosphate synthase
782	Seri	SERIO_v1c02280	CP011856	208	242348	242800	453	1	ispF	2-C-methyl-D-erythritol 2,4-cyclodiphosphate synthase
782	Schr	SCHRY_v1c01600	CP005077	158	179474	179926	453	1	ispF	2-C-methyl-D-erythritol 2,4-cyclodiphosphate synthase
783	Mygal	MGA_RS00470	NC_004829	92	108611	109717	1107	1	NA	1-deoxy-D-xylulose-5-phosphate reductoisomerase
783	Mypen	MYPE_RS00775	NC_004432	145	174394	175527	1134	1	NA	1-deoxy-D-xylulose-5-phosphate reductoisomerase
783	Skun	SKUN_RS04760	NZ_CP010899	805	868608	869753	1146	-1	NA	1-deoxy-D-xylulose-5-phosphate reductoisomerase
783	Scul	SCULI_v1c07450	CP006681	745	825695	826828	1134	-1	dxr	1-deoxy-D-xylulose 5-phosphate reductoisomerase
783	Ssab	SSABA_v1c05780	CP006934	570	660551	661684	1134	-1	dxr	1-deoxy-D-xylulose 5-phosphate reductoisomerase
783	Sapi	SAPIS_v1c07090	CP006682	705	841102	842235	1134	-1	dxr	1-deoxy-D-xylulose 5-phosphate reductoisomerase
783	Seri	SERIO_v1c08690	CP011856	821	946957	948102	1146	-1	dxr	1-deoxy-D-xylulose 5-phosphate reductoisomerase
783	Schr	SCHRY_v1c03230	CP005077	321	350359	351519	1161	1	dxr	1-deoxy-D-xylulose 5-phosphate reductoisomerase
784	Mygal	MGA_RS00965	NC_004829	171	208050	208970	921	1	NA	tRNA dimethylallyltransferase
784	Mypen	MYPE_RS02620	NC_004432	495	639717	640616	900	-1	NA	tRNA (adenosine(37)-N6)-dimethylallyltransferase MiaA
784	Skun	SKUN_RS05520	NZ_CP010899	926	1006411	1007343	933	-1	NA	tRNA dimethylallyltransferase
784	Scul	SCULI_v1c06960	CP006681	696	772344	773270	927	-1	miaA	tRNA delta(2)-isopentenylpyrophosphate transferase
784	Ssab	SSABA_v1c05580	CP006934	550	635921	636871	951	-1	miaA	tRNA delta(2)-isopentenylpyrophosphate transferase
784	Sapi	SAPIS_v1c04030	CP006682	400	464270	465199	930	1	miaA	tRNA delta(2)-isopentenylpyrophosphate transferase
784	Seri	SERIO_v1c06440	CP011856	606	704897	705832	936	-1	miaA	tRNA delta(2)-isopentenylpyrophosphate transferase
784	Schr	SCHRY_v1c05620	CP005077	553	628899	629837	939	-1	miaA	tRNA delta(2)-isopentenylpyrophosphate transferase
785	Mygal	MGA_RS00970	NC_004829	172	208963	210009	1047	1	NA	coproporphyrinogen III oxidase
785	Mypen	MYPE_RS02615	NC_004432	494	638675	639730	1056	-1	NA	coproporphyrinogen III oxidase
785	Skun	SKUN_RS04960	NZ_CP010899	840	907486	908565	1080	-1	NA	coproporphyrinogen III oxidase
785	Scul	SCULI_v1c03660	CP006681	366	396188	397297	1110	1	hemN	coproporphyrinogen III oxidase
785	Ssab	SSABA_v1c02860	CP006934	286	313949	315064	1116	1	hemN	coproporphyrinogen III oxidase
785	Sapi	SAPIS_v1c03430	CP006682	340	385092	386198	1107	1	hemN	coproporphyrinogen III oxidase
785	Seri	SERIO_v1c08990	CP011856	851	979682	980776	1095	-1	hemN	coproporphyrinogen III oxidase
785	Schr	SCHRY_v1c03090	CP005077	307	336224	337306	1083	1	hemN	coproporphyrinogen III oxidase
786	Mygal	MGA_RS01650	NC_004829	295	398564	399370	807	1	NA	ABC transporter ATP-binding protein
786	Mypen	MYPE_RS03850	NC_004432	735	979006	979752	747	-1	NA	ABC transporter ATP-binding protein
786	Skun	SKUN_RS00485	NZ_CP010899	91	104207	105022	816	1	NA	Fe-S cluster assembly ATPase SufC
786	Scul	SCULI_v1c08100	CP006681	809	896875	897615	741	-1	sufC	FeS assembly ATPase SufC
786	Ssab	SSABA_v1c06330	CP006934	623	727514	728251	738	-1	sufC	FeS assembly ATPase SufC
786	Sapi	SAPIS_v1c07840	CP006682	780	935049	935789	741	-1	sufC	FeS assembly ATPase SufC
786	Seri	SERIO_v1c11620	CP011856	1105	1266736	1267551	816	-1	sufC	FeS assembly ATPase SufC
786	Schr	SCHRY_v1c09630	CP005077	948	1042097	1042927	831	-1	sufC	FeS assembly ATPase SufC
787	Mygal	MGA_RS01655	NC_004829	296	399377	400015	639	1	NA	ABC transporter ATP-binding protein
787	Mypen	MYPE_RS03845	NC_004432	734	978367	978987	621	-1	NA	hypothetical protein
787	Skun	SKUN_RS00490	NZ_CP010899	92	105025	105855	831	1	NA	Fe-S cluster assembly protein SufD
787	Scul	SCULI_v1c08090	CP006681	808	896108	896875	768	-1	sufD	FeS assembly protein SufD
787	Ssab	SSABA_v1c06320	CP006934	622	726726	727529	804	-1	sufD	FeS assembly protein SufD
787	Sapi	SAPIS_v1c07830	CP006682	779	934275	935039	765	-1	sufD	FeS assembly protein SufD
787	Seri	SERIO_v1c11610	CP011856	1104	1265903	1266736	834	-1	sufD	FeS assembly protein SufD
787	Schr	SCHRY_v1c09620	CP005077	947	1041280	1042113	834	-1	sufD	FeS assembly protein SufD
788	Mygal	MGA_RS01670	NC_004829	299	401617	403017	1401	1	NA	Fe-S cluster assembly protein SufB
788	Mypen	MYPE_RS03830	NC_004432	731	975304	976701	1398	-1	NA	Fe-S cluster assembly protein SufB
788	Skun	SKUN_RS00505	NZ_CP010899	95	107561	108973	1413	1	NA	Fe-S cluster assembly protein SufB
788	Scul	SCULI_v1c08060	CP006681	805	893025	894437	1413	-1	sufB	FeS assembly protein SufB
788	Ssab	SSABA_v1c06290	CP006934	619	723634	725046	1413	-1	sufB	FeS assembly protein SufB
788	Sapi	SAPIS_v1c07800	CP006682	776	931191	932603	1413	-1	sufB	FeS assembly protein SufB
788	Seri	SERIO_v1c11580	CP011856	1101	1262792	1264204	1413	-1	sufB	FeS assembly protein SufB
788	Schr	SCHRY_v1c09590	CP005077	944	1038181	1039593	1413	-1	sufB	FeS assembly protein SufB
789	Mygal	MGA_RS01940	NC_004829	348	465529	466515	987	-1	NA	ferredoxin--NADP(+) reductase
789	Mypen	MYPE_RS00735	NC_004432	137	167290	168258	969	-1	NA	ferredoxin--NADP(+) reductase
789	Skun	SKUN_RS02340	NZ_CP010899	394	436380	437366	987	-1	NA	thioredoxin reductase
789	Scul	SCULI_v1c02010	CP006681	201	233018	234007	990	-1	ycgT	thioredoxin reductase
789	Ssab	SSABA_v1c01300	CP006934	130	152859	153815	957	-1	ycgT	thioredoxin reductase
789	Sapi	SAPIS_v1c01480	CP006682	145	180562	181548	987	-1	ycgT	thioredoxin reductase
789	Seri	SERIO_v1c09190	CP011856	871	1004509	1005495	987	1	trxB	thioredoxin reductase
789	Schr	SCHRY_v1c07010	CP005077	690	773466	774452	987	1	ycgT	thioredoxin reductase
790	Mygal	MGA_RS02075	NC_004829	374	509445	511190	1746	-1	NA	1-deoxy-D-xylulose-5-phosphate synthase
790	Mypen	MYPE_RS00365	NC_004432	72	80780	82618	1839	1	NA	1-deoxy-D-xylulose-5-phosphate synthase
790	Skun	SKUN_RS05250	NZ_CP010899	890	958040	959818	1779	1	NA	1-deoxy-D-xylulose-5-phosphate synthase
790	Scul	SCULI_v1c05700	CP006681	570	629596	631233	1638	1	dxs	1-deoxy-D-xylulose-5-phosphate synthase
790	Ssab	SSABA_v1c04890	CP006934	484	561653	563296	1644	-1	dxs	1-deoxy-D-xylulose-5-phosphate synthase
790	Sapi	SAPIS_v1c05880	CP006682	584	699032	700669	1638	1	dxs	1-deoxy-D-xylulose-5-phosphate synthase
790	Seri	SERIO_v1c05510	CP011856	515	585405	587192	1788	1	dxs	1-deoxy-D-xylulose-5-phosphate synthase
790	Schr	SCHRY_v1c05250	CP005077	516	585524	587329	1806	-1	dxs	1-deoxy-D-xylulose-5-phosphate synthase
792	Skun	SKUN_RS02215	NZ_CP010899	377	413388	414605	1218	1	NA	hypothetical protein
792	Scul	SCULI_v1c07890	CP006681	789	872691	873887	1197	-1	NA	hypothetical protein
792	Scul	SCULI_v1c09190	CP006681	918	1018569	1019825	1257	-1	NA	hypothetical protein
792	Ssab	SSABA_v1c00430	CP006934	43	49229	50386	1158	-1	NA	hypothetical protein
792	Sapi	SAPIS_v1c08850	CP006682	881	1049808	1051130	1323	-1	NA	hypothetical protein
792	Seri	SERIO_v1c03380	CP011856	312	343440	344300	861	1	NA	hypothetical protein
792	Schr	SCHRY_v1c02350	CP005077	233	245576	246442	867	1	NA	hypothetical protein
792	Schr	SCHRY_v1c07040	CP005077	693	777381	778550	1170	-1	NA	hypothetical protein
815	Efre	EFREU_v1c05950	entomo02.03.4.1	588	712038	712574	537	1	ftn	ferritin
815	Melac	MLACT_v1c02950	meso02.03.9.1	291	362026	362562	537	1	ftn	ferritin
815	Skun	SKUN_RS04800	NZ_CP010899	812	878284	878808	525	-1	NA	ferritin
815	Scul	SCULI_v1c02870	CP006681	287	321753	322277	525	1	NA	hypothetical protein
815	Sapi	SAPIS_v1c02590	CP006682	256	303192	303713	522	1	NA	hypothetical protein
815	Seri	SERIO_v1c08780	CP011856	830	956837	957361	525	-1	NA	ferritin
815	Schr	SCHRY_v1c03150	CP005077	313	342936	343463	528	1	NA	hypothetical protein
846	Mesei	L872_RS0100480	NZ_JAED01000008	8	7766	8065	300	1	NA	PTS sugar transporter subunit IIB
846	Esom	ESOMN_v1c05340	entomo06.04.4.1	530	628930	629238	309	-1	celA	PTS system cellobiose-specific IIB component
846	Scul	SCULI_v1c02400	CP006681	240	274718	275032	315	1	celA1	PTS system cellobiose-specific IIB component
846	Ssab	SSABA_v1c08070	CP006934	794	905508	905804	297	-1	celA2	PTS system cellobiose-specific IIB component
846	Sapi	SAPIS_v1c07950	CP006682	791	946695	946997	303	-1	celA2	PTS system cellobiose-specific IIB component
846	Seri	SERIO_v1c01020	CP011856	96	110228	110533	306	1	celA	PTS system cellobiose-specific IIB component
846	Schr	SCHRY_v1c00750	CP005077	75	93938	94237	300	1	celA	PTS system cellobiose-specific IIB component
847	Mesei	L872_RS0100465	NZ_JAED01000008	5	4395	5018	624	1	NA	hypothetical protein
847	Esom	ESOMN_v1c05360	entomo06.04.4.1	532	629643	630266	624	-1	NA	hypothetical protein
847	Scul	SCULI_v1c02390	CP006681	239	273937	274557	621	1	NA	hypothetical protein
847	Ssab	SSABA_v1c01690	CP006934	169	200347	200970	624	1	NA	hypothetical protein
847	Sapi	SAPIS_v1c07970	CP006682	793	948517	949131	615	-1	NA	hypothetical protein
847	Seri	SERIO_v1c01000	CP011856	94	109207	109821	615	1	NA	hypothetical protein
847	Schr	SCHRY_v1c00730	CP005077	73	92906	93520	615	1	NA	hypothetical protein
848	Mesei	L872_RS0100460	NZ_JAED01000008	4	2840	4345	1506	1	NA	aryl-phospho-beta-D-glucosidase
848	Esom	ESOMN_v1c05380	entomo06.04.4.1	534	631304	632803	1500	-1	bglC	aryl-phospho-beta-d-glucosidase
848	Scul	SCULI_v1c02430	CP006681	243	277759	279246	1488	1	bglC	aryl-phospho-beta-d-glucosidase
848	Ssab	SSABA_v1c01680	CP006934	168	198848	200344	1497	1	bglC	aryl-phospho-beta-d-glucosidase
848	Sapi	SAPIS_v1c07980	CP006682	794	949134	950624	1491	-1	bglC	aryl-phospho-beta-d-glucosidase
848	Seri	SERIO_v1c01060	CP011856	98	112908	114398	1491	1	bglA	Aryl-phospho-beta-d-glucosidase
848	Schr	SCHRY_v1c00780	CP005077	78	96646	98136	1491	1	bglC	aryl-phospho-beta-d-glucosidase
856	Mesei	L872_RS0102345	NZ_KI912485	183	207873	208892	1020	-1	NA	hypothetical protein
856	Mesyr	T346_RS0100770	NZ_JMKV01000001	150	170934	171947	1014	-1	NA	hypothetical protein
856	Mymob	MMOB_RS01195	NC_006908	228	286868	287803	936	-1	NA	formate/nitrate transporter
856	Skun	SKUN_RS05230	NZ_CP010899	886	954846	955733	888	1	NA	formate/nitrite transporter
856	Ssab	SSABA_v1c01560	CP006934	156	182018	183313	1296	1	focA2	formate/nitrite transporter
856	Sapi	SAPIS_v1c02020	CP006682	199	243824	244855	1032	1	focA1	formate/nitrite transporter
856	Schr	SCHRY_v1c05010	CP005077	492	552756	553625	870	-1	focA	formate/nitrite transporter
871	Mygal	MGA_RS01755	NC_004829	314	418683	419894	1212	1	NA	4-hydroxy-3-methylbut-2-en-1-yl diphosphate synthase
871	Mypen	MYPE_RS04830	NC_004432	924	1261211	1262299	1089	1	NA	4-hydroxy-3-methylbut-2-en-1-yl diphosphate synthase (flavodoxin)
871	Scul	SCULI_v1c03020	CP006681	302	334827	335906	1080	-1	ispG	4-hydroxy-3-methylbut-2-en-1-yl diphosphate synthase
871	Ssab	SSABA_v1c02290	CP006934	229	261557	262627	1071	-1	ispG	4-hydroxy-3-methylbut-2-en-1-yl diphosphate synthase
871	Sapi	SAPIS_v1c02830	CP006682	280	329511	330599	1089	-1	ispG	4-hydroxy-3-methylbut-2-en-1-yl diphosphate synthase
871	Seri	SERIO_v1c06690	CP011856	629	727468	728553	1086	1	ispG	4-hydroxy-3-methylbut-2-en-1-yl diphosphate synthase
871	Schr	SCHRY_v1c04270	CP005077	421	471972	473051	1080	-1	ispG	4-hydroxy-3-methylbut-2-en-1-yl diphosphate synthase
875	Mypen	MYPE_RS00680	NC_004432	132	158444	159343	900	-1	NA	4-hydroxy-3-methylbut-2-enyl diphosphate reductase
875	Skun	SKUN_RS04710	NZ_CP010899	796	854123	855004	882	1	NA	4-hydroxy-3-methylbut-2-enyl diphosphate reductase
875	Scul	SCULI_v1c07240	CP006681	724	802277	803158	882	1	ispH	4-hydroxy-3-methylbut-2-enyl diphosphate reductase
875	Ssab	SSABA_v1c03260	CP006934	325	358454	359320	867	-1	ispH	4-hydroxy-3-methylbut-2-enyl diphosphate reductase
875	Sapi	SAPIS_v1c06890	CP006682	685	818557	819426	870	1	ispH	4-hydroxy-3-methylbut-2-enyl diphosphate reductase
875	Seri	SERIO_v1c08570	CP011856	809	931184	932065	882	1	ispH	4-hydroxy-3-methylbut-2-enyl diphosphate reductase
875	Schr	SCHRY_v1c03330	CP005077	331	365120	366004	885	-1	ispH	4-hydroxy-3-methylbut-2-enyl diphosphate reductase
[truncated: 291 more rows]

## Sheet: II-
Cluster	Genome	Locus	Contig	Order	Start	End	Size	Strand	Gene	Product
[truncated: 36 more rows]

[truncated: 10 more sheets: III-, IV-, I+, II+, III+, IV+, V+, VI+, Meent+, Mymyc+]
