# Supplementary material for: Convergent Evolution among Ruminant-Pathogenic Mycoplasma Involved Extensive Gene Content Changes
Source: Genome Biol Evol. 2018 Aug 8;10(8):2130–9. doi: 10.1093/gbe/evy172 (PMC6117150; doi:10.1093/gbe/evy172)
Supplement: Supplementary Data [file evy172_supp.zip › Table.HGT_Mycoides.v02.xlsx]

## Sheet: Sheet1
Species	Strain	Accession	Number of genes shared
Mycoplasma agalactiae	PG2	NC_009497	50
Mycoplasma alkalescens	14918	NZ_AMWK00000000	43
Mycoplasma alligatoris	A21JP2	NZ_ADNC00000000	48
Mycoplasma arginini	ATCC 23838	NZ_AUAH00000000	38
Mycoplasma arthritidis	158L3-1	NC_011025	20
Mycoplasma auris	15026	NZ_AORI00000000	40
Mycoplasma bovigenitalium	51080	NZ_AORH00000000	43
Mycoplasma bovis	PG45	NC_014760	67
Mycoplasma bovoculi	M165/69	NZ_CP007154	38
Mycoplasma canis	PG 14	NZ_CP014281	33
Mycoplasma collis	ATCC 35278	NZ_JNJY00000000	46
Mycoplasma cricetuli	ATCC 35279	NZ_JAHB00000000	43
Mycoplasma crocodyli	MP145	NC_014014	31
Mycoplasma cynos	C142	NC_019949	35
Mycoplasma elephantis	ATCC 51980	NZ_JHXU00000000	33
Mycoplasma felifaucium	ATCC 43428	NZ_JHXS00000000	27
Mycoplasma felis	ATCC 23391	NZ_JNKA00000000	33
Mycoplasma flocculare	Ms42	NZ_CP007585	30
Mycoplasma gallinarum	DSM 19816	NZ_JHZE00000000	22
Mycoplasma hominis	ATCC 23114	NC_013511	21
Mycoplasma hyopneumoniae	J	NC_007295	32
Mycoplasma hyorhinis	BTS7	NZ_ARTL01000000	46
Mycoplasma leonicaptivi	ATCC 49890	NZ_JHWE01000000	37
Mycoplasma lipofaciens	ATCC 35015	NZ_JMKY00000000	37
Mycoplasma molare	ATCC 27746	NZ_JHWG00000000	30
Mycoplasma opalescens	ATCC 27921	NZ_JOOB00000000	25
Mycoplasma orale	ATCC 23714	NZ_ATUH00000000	24
Mycoplasma ovipneumoniae	Y98	NZ_JOTL01000000	37
Mycoplasma primatum	ATCC 25948	NZ_JNJV00000000	31
Mycoplasma pulmonis	UAB CTIP	NC_002771	52
Mycoplasma salivarium	ATCC 23064	NZ_AXZE00000000	22
Mycoplasma simbae	ATCC 49888	NZ_JNJG00000000	33
Mycoplasma spumans	ATCC 19526	NZ_JHVF00000000	18
Mycoplasma testudinis	ATCC 43263	NZ_JHXT00000000	24
Ureaplasma canigenitalium	ATCC 51252	NZ_JONZ01000000	31
Ureaplasma parvum	ATCC 27815	NC_010503	25
Ureaplasma urealyticum	ATCC 33699	NC_011374	27
